# Supplementary material for: Stimulus-dependent representational drift in primary visual cortex
Source: Nat Commun. 2021 Aug 27;12:5169. doi: 10.1038/s41467-021-25436-3 (PMC8397766; doi:10.1038/s41467-021-25436-3)
Supplement: Supplementary file 4 — Source Data [file 41467_2021_25436_MOESM4_ESM.xlsx]

## Sheet: Figure 1
1d
top histogram
PDG	0.001	0.117071	0.0903067	0.0377544	0.0411361	0.416748	0.001	0.381289	0.0398646	0.458046	0.0514152	0.420565	0.0409422	0.684033	0.195919	0.246184	0.167971	0.313275	0.245231	0.937391	0.231212	0.256984	0.16589	0.798514	0.214911	0.0514708	0.24907	0.715568	0.0714149	0.14816	0.807168	0.830988	0.0606595	0.722894	0.308975	0.0644633	0.001	0.389077	0.001	0.138478	0.311187	0.120397	0.0357363	0.786407	0.0959392	0.865936	0.001	0.83726	0.434983
MOV	0.506544	0.57138	0.943233	0.425903	0.555147	0.0160346	0.315265	0.0830287	0.357258	0.417462	0.402159	0.31582	0.607865	0.175824	0.353918	0.464753	0.939669	0.573109	0.0915759	0.206597	0.524929	0.860336	0.955074	0.234986	0.657029	0.67615	0.149666	0.292665	0.3344	0.307714	0.530724	0.0757781	0.231654	0.132884	0.624795	0.241704	0.15677	0.650851	0.259237	0.67092	0.633509	0.506993	0.268907	0.135472	0.0985	0.113686	0.885835	0.542651	0.36878
middle histogram
all	0.001	0.117071	0.0903067	0.0377544	0.0411361	0.416748	0.001	0.381289	0.0398646	0.458046	0.0514152	0.420565	0.0409422	0.684033	0.195919	0.246184	0.167971	0.313275	0.245231	0.937391	0.231212	0.256984	0.16589	0.798514	0.214911	0.0514708	0.24907	0.715568	0.0714149	0.14816	0.807168	0.830988	0.0606595	0.722894	0.308975	0.0644633	0.001	0.389077	0.001	0.138478	0.311187	0.120397	0.0357363	0.786407	0.0959392	0.865936	0.001	0.83726	0.434983
PDG responsive	0.416748	0.458046	0.420565	0.684033	0.937391	0.231212	0.256984	0.798514	0.24907	0.715568	0.807168	0.830988	0.722894	0.389077	0.311187	0.786407	0.865936	0.83726	0.434983	0.208125	0.604943	0.711818	0.480191	0.545366	0.2903	0.696561	0.274491	0.246973	0.230138	0.948514	0.929996	0.690424	0.833707	0.936813	0.98014	0.945365	0.377937	0.283591	0.342968	0.698068	0.895182	0.676717	0.774214	0.450789	0.610109	0.962649	0.45492	0.912836	0.321546
bottom histogram
all	0.506544	0.57138	0.943233	0.425903	0.555147	0.0160346	0.315265	0.0830287	0.357258	0.417462	0.402159	0.31582	0.607865	0.175824	0.353918	0.464753	0.939669	0.573109	0.0915759	0.206597	0.524929	0.860336	0.955074	0.234986	0.657029	0.67615	0.149666	0.292665	0.3344	0.307714	0.530724	0.0757781	0.231654	0.132884	0.624795	0.241704	0.15677	0.650851	0.259237	0.67092	0.633509	0.506993	0.268907	0.135472	0.0985	0.113686	0.885835	0.542651	0.36878
MOV responsive	0.506544	0.57138	0.943233	0.425903	0.315265	0.357258	0.417462	0.31582	0.607865	0.353918	0.464753	0.939669	0.573109	0.524929	0.860336	0.955074	0.234986	0.657029	0.67615	0.292665	0.3344	0.530724	0.624795	0.241704	0.15677	0.650851	0.67092	0.633509	0.506993	0.268907	0.885835	0.36878	0.556034	0.224462	0.72701	0.365964	0.821846	0.838943	0.459235	0.913098	0.673742	0.628574	0.7559	0.701947	0.809967	0.284844	0.185664	0.849721	0.503924
scatterplot
PDG CC	0.0636056	0.945311	0.270294	0.131594	0.130376	0.0728868	0.0707349	0.408958	0.0455507	0.001	0.0954051	0.129364	0.0908727	0.278846	0.178884	0.182112	0.371389	0.952073	0.816254	0.227904	0.125768	0.001	0.725743	0.00436558	0.682162	0.206296	0.274543	0.198889	0.132801	0.0394075	0.26941	0.939519	0.950982	0.00379191	0.21748	0.600703	0.493691	0.0917544	0.282685	0.0281558	0.428483	0.161931	0.202792	0.0832456	0.0809075	0.120423	0.487401	0.0708489	0.0204415
MOV CC	0.483682	0.318133	0.21976	0.108642	0.0382071	0.255888	0.0416272	0.0210507	0.0784954	0.053596	0.63337	0.145146	0.742282	0.127364	0.146829	0.490977	0.310621	0.306804	0.0193942	0.226149	0.655056	0.175641	0.126795	0.671059	0.281199	0.476345	0.631496	0.196063	0.518592	0.166896	0.0625533	0.104996	0.230333	0.23699	0.501594	0.159643	0.301127	0.291018	0.262317	0.342342	0.802217	0.257822	0.219786	0.440324	0.402936	0.414868	0.325784	0.62601	0.36953
1g
theta	0	0.0436332	0.0872665	0.1309	0.174533	0.218166	0.261799	0.305433	0.349066	0.392699	0.436332	0.479966	0.523599	0.567232	0.610865	0.654498	0.698132	0.741765	0.785398	0.829031	0.872665	0.916298	0.959931	1.00356	1.0472	1.09083	1.13446	1.1781	1.22173	1.26536	1.309	1.35263	1.39626	1.4399	1.48353	1.52716	1.5708	1.61443	1.65806	1.7017	1.74533	1.78896	1.8326	1.87623	1.91986	1.9635	2.00713	2.05076	2.0944
pho	D0	0	0	0	0	0	0	0.0370134	0.171976	0.306938	0.441901	0.576863	0.711825	0.846788	1.83445	2.82211	3.80977	4.79743	5.78509	6.77275	7.76041	8.74807	9.73573	10.7234	11.711	12.6987	16.2491	19.7996	23.35	26.9004	30.4509	34.0013	37.5517	41.1022	44.6526	48.203	51.7535	55.3039	51.2016	47.0994	42.9971	38.8948	34.7926	30.6903	26.588	22.4858	18.3835	14.2812	10.179
	D7	0	0	0	0	0	0.0341592	0.147781	0.261402	0.375024	0.488645	0.602267	0.715889	0.82951	1.87789	2.92626	3.97464	5.02301	6.07139	7.11977	8.16814	9.21652	10.2649	11.3133	12.3616	13.41	16.1488	18.8876	21.6264	24.3652	27.104	29.8428	32.5816	35.3204	38.0592	40.798	43.5368	46.2756	43.0896	39.9036	36.7176	33.5316	30.3456	27.1596	23.9736	20.7876	17.6015	14.4155	11.2295
	D14	0	0	0	0	0.0825742	0.197627	0.312679	0.427731	0.542784	0.657836	0.772888	0.887941	1.00299	1.93636	2.86973	3.8031	4.73647	5.66984	6.60321	7.53658	8.46995	9.40332	10.3367	11.2701	12.2034	14.7877	17.3719	19.9562	22.5404	25.1247	27.7089	30.2931	32.8774	35.4616	38.0459	40.6301	43.2144	40.2899	37.3654	34.4409	31.5164	28.5919	25.6674	22.7429	19.8184	16.8939	13.9694	11.0449
	D21	0	0	0	0	0	0	0	0.0890815	0.190199	0.291316	0.392433	0.49355	0.594667	1.50326	2.41186	3.32046	4.22905	5.13765	6.04625	6.95484	7.86344	8.77204	9.68063	10.5892	11.4978	13.9951	16.4924	18.9896	21.4869	23.9842	26.4814	28.9787	31.4759	33.9732	36.4705	38.9677	41.465	38.7249	35.9847	33.2446	30.5045	27.7643	25.0242	22.284	19.5439	16.8038	14.0636	11.3235
	D28	0	0	0.0177077	0.111122	0.204536	0.29795	0.391365	0.484779	0.578193	0.671607	0.765021	0.858436	0.95185	1.77107	2.59029	3.4095	4.22872	5.04794	5.86716	6.68637	7.50559	8.32481	9.14403	9.96325	10.7825	13.0941	15.4057	17.7173	20.0289	22.3405	24.6521	26.9637	29.2754	31.587	33.8986	36.2102	38.5218	36.0483	33.5748	31.1013	28.6278	26.1543	23.6808	21.2072	18.7337	16.2602	13.7867	11.3132
	D35	0	0	0	0	0	0	0.0606503	0.172591	0.284531	0.396472	0.508412	0.620353	0.732293	1.55958	2.38687	3.21415	4.04144	4.86872	5.69601	6.52329	7.35058	8.17787	9.00515	9.83244	10.6597	12.8558	15.0518	17.2478	19.4439	21.6399	23.836	26.032	28.228	30.4241	32.6201	34.8162	37.0122	34.5588	32.1054	29.6521	27.1987	24.7453	22.2919	19.8386	17.3852	14.9318	12.4784	10.0251
	D42	0	0	0	0	0	0.0271497	0.120261	0.213371	0.306482	0.399593	0.492704	0.585815	0.678926	1.43648	2.19403	2.95158	3.70914	4.46669	5.22424	5.98179	6.73935	7.4969	8.25445	9.012	9.76956	11.9326	14.0957	16.2588	18.4219	20.585	22.7481	24.9111	27.0742	29.2373	31.4004	33.5635	35.7266	33.3319	30.9372	28.5425	26.1478	23.7532	21.3585	18.9638	16.5691	14.1745	11.7798	9.3851
1h
PDG curve	-0.000839593	0.00147599	-0.00636011	0.0412465	0.00366878	-0.00716092
MOV curve	0.0578422	0.132658	0.0997377	0.453176	0.336099	0.340093
PDG control line	-0.00671581
MOV control line	0.00139355
1I
PDG curve	0.0626573	0.0684789	0.0817074	0.089525	0.0975291	0.112038
MOV curve	0.10082	0.133877	0.177784	0.244076	0.290635	0.295029
PDG errorbars	0.00601707	0.0069908	0.00763197	0.00676819	0.0106377	0.015104
MOV errorbars	0.0157067	0.016433	0.019518	0.0432289	0.048505	0.0628522
PDG control line	0.000227415
MOV control line	0.000204183
[truncated: 4,094 more columns]

## Sheet: Figure 2
2a
PDG	Responsiveness	0.429399	-0.00253595	0.416323	0.214517	-0.0235925	0.400892	0.29017	0.215431	0.180441	0.209241	0.398584	0.368846	0.203473	0.369286	0.15152	0.30859	0.229688	0.28072	0.33454	0.240969	0.375734	0.00216894	0.242628	0.378553	0.210351	0.644763	0.477227	0.317984	0.166765	0.242542	0.0951393	0.690469	0.404875	0.620569	0.364059	0.212544	0.320223	0.0517984	0.241133	0.134543	0.304154	0.407331	0.39654	0.177941	0.271337	0.193586	0.221017	0.207832
	Average RDI	0.0369865	0.2969	0.00293083	0.0703146	0.0690045	0.00122007	0.0751934	0.0528521	0.160851	0.195377	0.083697	0.0103994	0.0333438	0.00533843	-0.0178346	0.0143539	-0.0227511	0.0188927	0.0310648	0.0845846	0.00691897	0.0299241	0.0115516	0.0276747	0.00660589	0.0102439	0.0689903	0.0509619	0.0874361	0.0770685	0.240746	0.0157302	0.0988782	-0.0502328	0.0247562	0.0726577	0.0109718	0.00938112	0.0696114	0.223632	-0.00737297	0.0225051	0.0235632	0.0292429	0.056562	0.103744	0.0300807	-0.0167299
	bin locations	0.00541865	0.181811	0.23008	0.267164	0.300728	0.334488	0.376916	0.426174	0.492698	0.745792
	bin means	0.128705	0.0807838	0.117547	0.0773737	0.0640053	0.0603489	0.0635405	0.0599591	0.0784295	0.0806718
	Shaded CI x values	-0.194581	-0.19344	-0.192298	-0.191157	-0.190015	-0.188874	-0.187732	-0.186591	-0.185449	-0.184308	-0.183166	-0.182025	-0.180883	-0.179742	-0.1786	-0.177459	-0.176317	-0.175176	-0.174034	-0.172893	-0.171751	-0.17061	-0.169468	-0.168327	-0.167185	-0.166043	-0.164902	-0.16376	-0.162619	-0.161477	-0.160336	-0.159194	-0.158053	-0.156911	-0.15577	-0.154628	-0.153487	-0.152345	-0.151204	-0.150062	-0.148921	-0.147779	-0.146638	-0.145496	-0.144355	-0.143213	-0.142072	-0.14093
	Shaded CI y values	0.161318	0.161157	0.160996	0.160835	0.160674	0.160513	0.160352	0.160191	0.16003	0.159869	0.159708	0.159547	0.159386	0.159225	0.159064	0.158903	0.158743	0.158582	0.158421	0.15826	0.1581	0.157939	0.157778	0.157618	0.157457	0.157296	0.157136	0.156975	0.156815	0.156654	0.156494	0.156333	0.156173	0.156013	0.155852	0.155692	0.155532	0.155371	0.155211	0.155051	0.154891	0.15473	0.15457	0.15441	0.15425	0.15409	0.15393	0.15377
	line slope	-0.0620531
	line y-intercept	0.101994
MOV	Responsiveness	0.299886	0.191359	0.0737578	0.185721	0.376024	0.146908	0.247358	0.289466	0.368206	0.0836603	0.15572	0.189698	0.367586	0.276194	0.294086	0.267798	0.206437	0.126161	0.261183	0.274505	0.26785	0.180106	0.211184	0.175425	0.245672	0.335057	0.354913	0.29194	0.470292	0.315766	0.279952	0.218515	0.179877	0.182717	0.335432	0.118631	0.0554545	0.194466	0.500673	0.598058	0.230441	0.0832587	0.238674	0.169728	0.23484	0.198372	0.337648	0.19758
	Average RDI	0.107843	0.506777	0.114579	0.227833	0.384438	0.291796	0.225727	0.0594362	0.0819271	0.288135	0.361064	0.149539	0.227687	0.236601	0.0546122	0.523274	0.143338	0.216693	0.0350002	0.124367	0.0598561	0.296162	0.202118	0.250617	0.0983242	0.09976	0.0830138	0.313011	0.0161881	0.119984	0.141715	0.0504563	0.153774	0.285274	0.118962	0.245578	0.478351	0.294304	0.216134	0.178473	0.518967	0.292092	0.0624378	0.15025	0.100662	0.163756	0.0356741	0.0760996
	bin locations	0.0866305	0.159167	0.191967	0.215712	0.240451	0.265823	0.296951	0.339538	0.404437	0.733974
	bin means	0.221299	0.199188	0.210612	0.226789	0.208859	0.217215	0.181474	0.152267	0.171875	0.128237
	Shaded CI x values	-0.11337	-0.112321	-0.111273	-0.110224	-0.109176	-0.108128	-0.107079	-0.106031	-0.104982	-0.103934	-0.102886	-0.101837	-0.100789	-0.0997404	-0.098692	-0.0976437	-0.0965953	-0.0955469	-0.0944985	-0.0934501	-0.0924017	-0.0913533	-0.0903049	-0.0892565	-0.0882081	-0.0871597	-0.0861113	-0.0850629	-0.0840146	-0.0829662	-0.0819178	-0.0808694	-0.079821	-0.0787726	-0.0777242	-0.0766758	-0.0756274	-0.074579	-0.0735306	-0.0724822	-0.0714339	-0.0703855	-0.0693371	-0.0682887	-0.0672403	-0.0661919	-0.0651435	-0.0640951
	Shaded CI y values	0.288528	0.288292	0.288055	0.287818	0.287582	0.287345	0.287108	0.286872	0.286635	0.286399	0.286163	0.285926	0.28569	0.285453	0.285217	0.284981	0.284745	0.284508	0.284272	0.284036	0.2838	0.283564	0.283328	0.283092	0.282856	0.28262	0.282384	0.282148	0.281912	0.281676	0.28144	0.281205	0.280969	0.280733	0.280498	0.280262	0.280026	0.279791	0.279555	0.27932	0.279084	0.278849	0.278614	0.278378	0.278143	0.277908	0.277672	0.277437
	line slope	-0.156962
	line y-intercept	0.237845
2c
PDG	PDG responsive	3	4	4	2	1	4	3	1	2	2	2	3	2	1	2	1	1	2	4	3	1	4	1	6	2	3	1	1	1	8	2	1	1	2	4	1	1	3	5	2	1	2	1	2	1	2	2	2
	Dual responsive	3	4	1	4	3	1	2	2	2	3	2	1	2	1	1	2	1	4	1	6	2	1	1	1	8	2	1	1	2	1	1	3	5	1	2	2	2	2	1	1	2	1	2	4	2	1	1	1
MOV	MOV responsive	3	4	5	3	7	6	2	3	1	6	3	1	5	6	7	2	3	2	2	4	3	4	3	5	1	4	1	4	1	4	7	5	4	3	2	2	2	3	5	2	1	4	5	1	3	2	5	1
	Dual responsive	4	2	3	1	6	2	4	4	4	1	4	4	2	2	5	2	1	1	2	2	2	3	1	4	2	3	2	4	4	2	1	1	2	5	9	2	2	2	2	4	3	4	1	1	1	5	6	2
2d
Growing events	PDG	mean	0.109766
		errorbar	0.0207115
		data	0.215054	0.034632	0.2	0.0172414	0.219048	0.0392157	0.0776256	0.0747664	0.17033	0.167401	0.0486486	0.112994	0.05
	MOV	mean	0.16144
		errorbar	0.0245205
		data	0.362963	0.109333	0.225	0.197279	0.211382	0.241158	0.0834455	0.0917722	0.110439	0.152397	0.0375276	0.193798	0.0822281
Decaying events	PDG	mean	0.15771
		errorbar	0.0197391
		data	0.698925	0.835498	0.64	0.827586	0.733333	0.803922	0.853881	0.757009	0.626374	0.603524	0.843243	0.60452	0.695
	MOV	mean	0.299082
		errorbar	0.0218486
		data	0.409877	0.545333	0.5625	0.537415	0.539295	0.376206	0.457604	0.525316	0.573374	0.523973	0.671082	0.620155	0.671088
Static events	PDG	mean	0.732524
		errorbar	0.0262771
		data	0.0860215	0.12987	0.16	0.155172	0.047619	0.156863	0.0684932	0.168224	0.203297	0.229075	0.108108	0.282486	0.255
	MOV	mean	0.539478
		errorbar	0.0244773
		data	0.22716	0.345333	0.2125	0.265306	0.249322	0.382637	0.45895	0.382911	0.316188	0.32363	0.291391	0.186047	0.246684
2f
PDG	Event avg z-score	5.52278	5.31627	11.3484	9.71986	4.70299	1.64743	19.0089	4.50329	3.15547	7.9433	28.589	5.55207	8.34456	4.13088	5.57868	4.27583	6.59572	8.85119	11.5669	13.9584	5.80983	6.04583	2.82088	14.812	10.0206	7.77299	5.43946	5.8965	10.4209	4.72447	7.15029	5.89615	15.1871	4.08597	7.21815	4.07265	4.4524	6.61372	9.89923	9.13553	7.91796	17.5995	3.00431	1.96459	11.5863	11.716	8.28032	6.22339
	Event instability	0.598773	0.0583474	0.10641	0.192831	0.124769	0.156926	0.0252226	0.198783	0.352184	0.249292	0.0505362	0.176675	0.0262185	0.738355	0.288741	0.0519955	0.808618	0.250782	0.0936133	0.036362	0.0543464	0.0355769	0.0116906	0.0255829	0.0285156	0.135323	0.214619	0.00329375	0.277111	0.271883	0.0948831	0.190908	0.0256429	0.347227	0.454902	0.339648	0.392494	0.634101	0.406453	0.252843	0.0636718	0.129423	0.502249	0.593676	0.0508811	0.106547	0.0167876	0.0336006
	bin locations	2.33817	3.65852	4.32145	4.96374	5.65116	6.39976	7.33142	8.48647	10.3746	24.9887
	bin means	0.29406	0.280746	0.290226	0.226318	0.238114	0.234028	0.242795	0.197492	0.178246	0.148562
	errorbars	0.0339515	0.0355463	0.0350961	0.0298639	0.0319248	0.0299901	0.032207	0.0269492	0.0211391	0.0210091
	first quartile (boxplot)	0.156926	0.352184	0.738355	0.0519955	0.0116906	0.347227	0.339648	0.502249	0.593676	0.383101	0.111309	0.0229247	0.244429	0.125986	0.0297476	0.333021	0.0818664	0.204316	0.189104	0.162507	0.197576	0.278534	0.0269373	0.565133	0.137031	0.156574	0.211415	0.19537	0.445869	0.153763	0.221091	0.126699	0.0214827	0.0406597	0.12944	0.0531	0.0418674	0.109147	0.00975849	0.20591	0.0386328	0.134542	0.608681	0.543357	0.462317	0.109606	0.0117018	0.203269
	last quartile (boxplot)	0.10641	0.192831	0.0252226	0.0505362	0.250782	0.0936133	0.036362	0.0255829	0.0285156	0.277111	0.0256429	0.406453	0.252843	0.129423	0.0508811	0.106547	0.106538	0.0183465	0.446269	0.140968	0.346665	0.00669583	0.387226	0.146793	0.161466	0.0859575	0.332389	0.114256	0.278803	0.064834	0.0287563	0.354068	0.0441543	0.0461883	0.0949714	0.318659	0.0415452	0.16648	0.16329	0.115318	0.0198636	0.188045	0.125886	0.0348152	0.101592	0.254382	0.0327466	0.142228
MOV	Event avg z-score	4.55487	4.32026	9.31682	26.6254	11.2316	15.7531	7.72622	4.55692	5.05044	7.34444	21.9871	16.0447	8.5657	18.2076	12.2228	8.9814	10.4781	11.8254	22.2074	12.7172	10.2723	19.3747	19.9275	46.8941	32.6928	26.5344	2.64208	4.36834	3.47446	2.90995	5.91483	7.87663	7.53018	9.53787	4.2367	8.04031	19.8126	9.13809	14.0665	14.9812	17.685	49.9017	6.25652	6.9452	10.1718	5.96687	4.28416	10.2939
	Event instability	0.902017	0.13517	0.973847	0.596925	0.995599	0.818116	0.298146	0.0841269	0.396266	0.388393	0.223699	0.491578	0.0876214	0.403398	0.413701	0.553045	0.701225	0.159399	0.44368	0.239545	0.610071	0.373248	0.847131	0.238493	0.00771962	0.638372	0.00830939	0.100519	0.24653	0.0449913	0.856438	0.493818	0.236151	0.444728	0.695335	0.111079	0.470831	0.602888	0.0983163	0.0561902	0.338782	0.138257	0.491538	0.440079	NaN	0.759192	0.706244	0.01505
	bin locations	1.94748	5.36213	6.77215	8.25753	9.95157	12.0512	14.7459	18.3431	25.1624	66.3914
	bin means	0.403725	0.37936	0.390827	0.335458	0.361432	0.358429	0.342713	0.339567	0.307782	0.297934
	errorbars	0.0429048	0.0375853	0.0394383	0.0361371	0.0377392	0.0355825	0.0337143	0.0330758	0.0324991	0.0298615
	first quartile (boxplot)	0.902017	0.13517	0.0841269	0.396266	0.00830939	0.100519	0.24653	0.0449913	0.856438	0.695335	0.491538	0.759192	0.706244	0.449027	0.794246	0.406496	0.266902	0.937946	0.919285	0.11625	0.208743	0.80743	0.482518	0.111024	0.791685	0.046329	0.483773	0.530714	0.146938	0.541546	0.200087	0.18896	0.265362	0.102239	0.465643	0.226133	0.614433	0.299299	0.0815894	0.159509	NaN	0.400977	0.652342	0.794226	0.646378	0.682849	0.488234	0.157071
	last quartile (boxplot)	0.596925	0.223699	0.403398	0.44368	0.373248	0.847131	0.238493	0.00771962	0.638372	0.470831	0.138257	0.489855	0.125469	0.0950767	0.0347331	0.165256	0.123411	0.54489	0.611352	0.279028	0.230843	0.218529	0.458411	0.302063	0.358697	0.257527	0.549551	0.48653	0.33801	0.241507	0.519892	0.308553	0.389392	0.212175	0.0196438	0.517092	0.494036	0.0465814	0.699409	0.16983	0.502514	0.126588	0.158134	0.0391165	0.496649	0.254796	0.170272	0.106787
2g
PDG	Event avg z-score	1.42833	4.13362	5.13397	6.09546	7.19612	8.59428	10.3779	13.1587	18.2967	62.2768
	Event instability	0.280349	0.288995	0.234409	0.227555	0.244528	0.200412	0.180404	0.16584	0.140203	0.111405
	errorbars	0.0288301	0.0274739	0.0263062	0.0278643	0.0315778	0.0259403	0.0245033	0.0310718	0.0324087	0.0411048
	line slope	-0.0542691
	line y-intercept	0.322997
MOV	Event avg z-score	1.42833	4.13362	5.13397	6.09546	7.19612	8.59428	10.3779	13.1587	18.2967	62.2768
	Event instability	0.399229	0.425437	0.338349	0.422827	0.354413	0.352362	0.356815	0.347793	0.349908	0.301142
	errorbars	0.055696	0.0660929	0.0446416	0.0485012	0.040343	0.0415871	0.0348232	0.0298912	0.0293751	0.0240638
	line slope	-0.0289173
	line y-intercept	0.426418
[truncated: 2,051 more columns]

## Sheet: Figure 3
3c
translaminar axis depth	33	98	163	228	293	358	423	488	553	618	683	748
ROI density	0.000222379	0.000707571	0.000849085	0.000970383	0.0012332	0.00113211	0.000626706	0.000586273	0.000727787	0.00076822	0.000808653	0.00038411
3e
PDG	L2/3	0.0294318	0.0866642	0.0441257	0.0108261	0.0484772	0.0725571	0.0351125	0.0213523	0.00502141	0.0164707	0.151573	0.00392926	0.0262646	0.00021725	0.024555	0.136581	0.0337911	0.0155633	0.119256	0.053987	0.0663261	0.0472512	0.48799	0.431891	0.0426783	0.180556	0.266547	0.0202821	0.1399	0.0330952	0.220969	0.0237757	0.0448646	0.734726	0.0669336	0.224625	0.339794	0.102813	0.0224144	0.193944	0.601916	0.00269064	0.153576	0.143746	0.14177	0.362185	0.584256	0.0281763
	L4	0.0371115	0.260804	0.170599	0.0867771	0.0221065	0.0738089	0.0942202	0.0261588	0.0322449	0.0161917	0.578415	0.0112576	0.141378	-0.000770478	0.136438	0.133307	0.0184585	0.0109774	0.00613875	0.0488942	0.0198226	0.0239598	0.030415	0.0380278	0.0112124	0.0253716	0.0875917	0.0780067	0.0225207	-0.0386715	0.0319048	0.0415038	0.0315022	0.136057	0.0147392	0.0752224	0.467101	0.0587648	0.0217642	0.166565	0.118458	0.0268668	0.0569599	0.0994931	0.118034	-0.0440612	0.00391253	0.458231
	L5	0.162264	0.0942246	0.0728468	0.0185282	0.0609667	0.0939507	0.0130437	0.298993	-0.0190975	0.064001	0.140207	0.0995791	0.0386553	-0.0528737	0.0192126	0.144551	0.0563441	-0.00157828	0.20235	0.0885147	0.0297471	0.060227	0.146915	0.118216	0.0231029	0.253395	0.0176298	0.106896	0.117021	0.0698351	0.140904	0.0126362	0.0254661	0.219298	-0.0186266	0.149874	0.12804	0.0191171	0.233011	-0.0366328	0.0218937	0.0827898	0.0614314	0.000257854	0.0225455	0.0418908	0.00926859	0.0261755
	control RDI	0.00376723
MOV	L2/3	0.119874	0.173848	0.165102	0.214994	0.114298	0.259058	0.319378	0.154575	0.0620224	0.49321	0.0936551	0.221308	0.100437	0.114062	0.205992	0.0378552	0.176974	0.0240438	0.0704146	0.392626	0.337833	0.736026	0.782142	0.468641	0.224921	0.0198397	0.0798635	0.0020772	0.116011	0.152616	0.266251	0.261599	0.425418	0.204617	0.12631	0.0594074	0.110341	0.278281	0.151583	0.0763296	0.171957	0.253935	0.184574	0.0966111	0.350288	0.270179	0.5409	0.162888
	L4	0.195941	0.13971	0.063862	0.404513	0.379631	0.11497	0.0545153	0.0957316	0.0849572	0.254111	0.0330012	0.092099	0.228175	0.164024	0.034257	0.0363648	0.172109	0.0606129	0.035393	0.0487385	0.0939493	0.168971	0.0803651	0.0969701	0.227453	0.242809	0.0221003	0.11069	0.14582	0.155054	0.291307	0.560413	0.339054	0.183903	0.358262	0.566482	0.382748	0.0543327	0.534916	0.24541	0.468465	0.302511	0.526739	0.283617	0.291746	0.488297	0.382811	0.350469
	L5	0.23029	0.155388	0.292166	0.082928	0.105807	0.0676579	0.38313	0.389536	0.159854	0.0273764	0.0804626	0.395297	0.0552184	0.0463604	0.317712	0.0907678	0.0468502	0.0919357	0.0847551	0.0524256	0.0788359	0.49762	0.164383	0.0573552	0.409039	0.31809	0.217031	0.274645	0.360934	0.687142	0.561953	0.0650998	0.0870571	0.228126	0.605215	0.205573	0.112385	0.352258	0.0454269	0.119633	0.028886	0.124579	0.371258	0.0670985	0.0290177	0.295621	0.115697	0.0310953
	control RDI	-0.00163631
[truncated: 74 more columns]

## Sheet: Figure 4
4e
PDG	0.00795536	0.0443855	0.0110859	0.0302362	-0.020961	0.00414872
MOV	0.0785758	0.122827	0.153203	0.223824	0.261601	0.29914
PDG control	0.00356038
MOV control	0.0171567
4f
PDG	curve	0.0176117	0.0556411	0.035691	0.0501466	0.0602654	0.0378971
	errorbars	0.0698063	0.025129	0.0557526	0.0444385	0.0545909	0.0292585
	control	0.0039576
MOV	curve	0.131381	0.115707	0.191935	0.146736	0.201815	0.235762
	errorbars	0.0566397	0.0338245	0.0184955	0.0417152	0.041209	0.0390203
	control	0.00626976

## Sheet: Figure 5
5b
PDG	curve	0.0609679	0.0642154	0.0656166	0.107134	0.098791	0.118292
	errorbars	0.0173923	0.0219504	0.0174735	0.0341008	0.0355143	0.0360761
	control	-0.00215183
MOV 0% scramble	curve	0.12951	0.163704	0.173927	0.253857	0.280964	0.223877
	errorbars	0.0333071	0.0257897	0.00815421	0.0471944	0.0679909	0.045414
	control	-0.00037677
MOV 50% scramble	curve	0.197472	0.218963	0.211555	0.299108	0.331527	0.272005
	errorbars	0.0082493	0.0574031	0.0144818	0.0756692	0.109175	0.0866462
	control	0.00322299
MOV 100% scramble	curve	0.161067	0.204247	0.217931	0.284541	0.32311	0.211571
	errorbars	0.00525909	0.0353425	0.0175267	0.0513747	0.0811475	0.0410589
	control	0.0027388

## Sheet: Figure 6
6a
PDG D0
0	-0.0334216	0.252076	0.0506786	0.0548102	0.0439493	-0.0362993	0.109804	0.248247	-0.169319	0.233424	-0.276512	-0.214409	-0.0106811	-0.182909	-0.351749	-0.264147	-0.0530728	-0.00558297	-0.0960112	-0.0880557	-0.168038	-0.0799595	-0.232892	-0.468063	-0.169846	-0.226639	-0.155634	-0.123644	-0.427029	-0.00433228	0.0678917	0.0179825	0.114678	-0.0590115	0.0716465	0.297043	0.0336396	0.19961	0.382775	0.253196	-0.0363314	-0.0341529	0.331334	-0.021013	-0.12155	0.0119814	0.0279172	-0.23033	0.182838
-0.0334216	0	0.740419	0.697307	0.667546	0.633248	0.783205	0.621823	0.492534	0.537094	0.56603	0.482276	0.356816	0.720897	0.602091	0.500249	0.238301	-0.0682593	0.230142	-0.043441	-0.139301	-0.00498376	-0.135164	-0.0235519	0.0866317	-0.428107	-0.152845	-0.183631	-0.0708217	-0.306216	-0.19011	-0.146438	-0.101806	-0.297217	0.0639736	-0.198966	0.0935374	0.0171485	-0.171337	0.0580658	-0.0718183	0.135181	-0.336606	-0.220077	0.690953	0.238	-0.0512462	0.198055	0.0270707	-0.236876
0.252076	0.740419	0	0.582334	0.5943	0.625037	0.669152	0.544895	0.546218	0.294296	0.514005	0.0476597	0.180744	0.619251	0.437495	0.0219896	-0.164532	-0.219615	0.139975	-0.183523	-0.26057	-0.058524	-0.048498	-0.112431	-0.218297	-0.451611	-0.0372629	-0.124004	-0.0722357	-0.252916	-0.0538727	0.0557748	0.0860097	-0.085083	0.0078478	0.0200011	0.144144	-0.00446357	-0.105311	0.126904	0.091539	0.107187	-0.30916	-0.00258802	0.276229	-0.245861	-0.303345	-0.0746763	-0.367259	-0.0653469
0.0506786	0.697307	0.582334	0	0.603254	0.419492	0.546412	0.900734	0.720957	0.389171	0.764252	0.506195	0.0786945	0.559944	0.405865	0.33374	0.132763	-0.244371	-0.0253061	-0.182886	-0.279108	-0.152742	-0.225485	-0.207092	-0.15263	-0.566134	-0.180265	-0.226638	-0.145963	-0.394326	-0.126841	-0.13369	-0.0578337	-0.283098	-0.0956645	-0.167126	0.579809	0.22135	-0.139563	0.569984	0.342593	-0.01293	-0.2641	-0.205213	0.643637	0.0501096	-0.0874809	0.179552	-0.10655	-0.347303
0.0548102	0.667546	0.5943	0.603254	0	0.707199	0.759292	0.46464	0.527002	0.569302	0.627719	0.437346	0.354624	0.654591	0.672363	0.362542	0.235347	-0.247315	-0.0370605	-0.178942	-0.300999	-0.0632352	-0.147909	0.0043058	0.0317224	-0.531876	-0.115453	-0.188952	-0.139456	-0.278738	-0.146195	-0.130805	0.0399291	-0.236488	0.144306	-0.14565	0.219125	0.137473	-0.135004	0.132869	0.0617763	0.377111	-0.291862	-0.176865	0.506986	-0.103651	-0.267237	0.0442642	-0.241142	-0.225954
0.0439493	0.633248	0.625037	0.419492	0.707199	0	0.824684	0.338404	0.469696	0.649887	0.393148	0.244002	0.381179	0.743298	0.709599	0.272871	0.126206	-0.165616	0.0173843	-0.208704	-0.22709	-0.0753953	-0.117821	0.00207441	0.0477053	-0.391728	0.00940972	-0.133841	-0.103651	-0.101614	-0.131486	-0.0814823	0.0252607	-0.178322	0.156324	-0.102634	0.0100101	0.141286	-0.0473368	-0.133128	0.00362671	0.210201	-0.217543	-0.112635	0.368689	-0.157361	-0.230029	-0.0714137	-0.157862	-0.108974
-0.0362993	0.783205	0.669152	0.546412	0.759292	0.824684	0	0.454924	0.475774	0.766775	0.465039	0.456299	0.458576	0.820404	0.829677	0.475256	0.353683	-0.135579	0.0813831	-0.12954	-0.232224	-0.0519337	-0.125951	0.0707628	0.205074	-0.42685	-0.107873	-0.143664	-0.0898924	-0.139681	-0.146047	-0.116239	-0.0817887	-0.267847	0.265299	-0.169842	0.0404204	0.150533	-0.0968198	-0.0973544	-0.0192335	0.221141	-0.223689	-0.198481	0.524084	-0.0544039	-0.194059	0.0813198	-0.125624	-0.201312
0.109804	0.621823	0.544895	0.900734	0.46464	0.338404	0.454924	0	0.74408	0.341509	0.755483	0.478073	-0.0302784	0.488913	0.375242	0.306343	0.146928	-0.153146	-0.00695508	-0.147657	-0.283329	-0.153119	-0.219066	-0.227371	-0.150266	-0.456153	-0.243856	-0.261963	-0.167768	-0.40041	-0.116588	-0.141794	-0.104462	-0.2844	-0.0553883	-0.179852	0.66946	0.320284	-0.0467826	0.585558	0.471736	-0.0515243	-0.149975	-0.144824	0.61844	0.0620326	-0.0895855	0.243378	-0.115218	-0.2676
0.248247	0.492534	0.546218	0.720957	0.527002	0.469696	0.475774	0.74408	0	0.345632	0.591777	0.378662	-0.066847	0.489821	0.398867	0.176004	0.0943464	-0.143868	-0.00417198	-0.224206	-0.328539	-0.174251	-0.141933	-0.204013	-0.1865	-0.434535	-0.230122	-0.164728	-0.152832	-0.366671	-0.0459867	-0.205813	-0.233258	-0.328605	0.0461112	-0.243221	0.472988	0.125019	0.225287	0.467159	0.391026	0.152128	-0.0696352	0.0417825	0.5029	-0.0364166	-0.235357	0.190879	-0.185865	-0.00104968
-0.169319	0.537094	0.294296	0.389171	0.569302	0.649887	0.766775	0.341509	0.345632	0	0.341079	0.586526	0.433341	0.676689	0.812109	0.600406	0.599474	0.004386	0.0113157	-0.029906	-0.126117	-0.0127405	-0.156907	0.159693	0.396126	-0.244029	-0.130883	-0.139288	-0.1159	-0.0399929	-0.155892	-0.160795	-0.193167	-0.248881	0.432564	-0.227749	0.0622247	0.234491	-0.00336948	-0.11802	0.0495318	0.233017	-0.0318126	-0.233069	0.530803	0.0237874	-0.0666278	0.131041	0.0498474	-0.205129
0.233424	0.56603	0.514005	0.764252	0.627719	0.393148	0.465039	0.755483	0.591777	0.341079	0	0.50275	0.000316366	0.470002	0.403329	0.322613	0.156089	-0.345592	-0.137344	-0.282622	-0.453003	-0.238706	-0.31295	-0.238996	-0.234491	-0.552635	-0.212148	-0.377861	-0.33059	-0.571859	-0.193542	0.0241169	0.167864	-0.102835	0.0581877	0.00321057	0.72535	0.221302	-0.164093	0.642945	0.437751	0.214351	-0.357283	-0.179902	0.634425	0.0199032	-0.295525	0.180868	-0.298093	-0.385404
-0.276512	0.482276	0.0476597	0.506195	0.437346	0.244002	0.456299	0.478073	0.378662	0.586526	0.50275	0	0.244555	0.350813	0.627695	0.873267	0.808467	0.11118	0.0275546	0.0485008	-0.142705	-0.0133044	-0.195602	0.149698	0.432618	-0.23552	-0.275797	-0.260397	-0.196617	-0.309689	-0.286685	-0.205049	-0.317622	-0.377233	0.421452	-0.320307	0.242945	0.0617411	0.0180115	0.203419	0.0899235	0.395774	-0.0655145	-0.32385	0.816034	0.457077	0.0203363	0.46588	0.204282	-0.215285
-0.214409	0.356816	0.180744	0.0786945	0.354624	0.381179	0.458576	-0.0302784	-0.066847	0.433341	0.000316366	0.244555	0	0.407334	0.57939	0.481656	0.320772	0.309278	0.336696	0.341866	0.410111	0.459129	0.185611	0.517673	0.422224	-0.176281	-0.0858522	-0.0164614	0.171015	-0.0508845	-0.179371	-0.204057	-0.175403	-0.265879	0.295293	-0.231607	-0.22763	0.0409961	-0.188577	-0.360104	-0.266017	0.319552	-0.262159	-0.334179	0.225452	-0.0427387	0.281427	-0.0992376	0.294567	-0.0499497
-0.0106811	0.720897	0.619251	0.559944	0.654591	0.743298	0.820404	0.488913	0.489821	0.676689	0.470002	0.350813	0.407334	0	0.7263	0.421378	0.233253	-0.10952	0.0775584	-0.0695199	-0.111359	0.0339145	-0.0602913	0.0728928	0.16325	-0.402986	-0.0654204	-0.107665	-0.0242767	-0.117371	-0.133337	-0.019731	-0.035844	-0.159821	0.127025	-0.0601319	0.146236	0.199177	-0.194576	-0.013111	0.129122	0.0973018	-0.283274	-0.298259	0.510212	-0.0279582	-0.128702	0.0521241	-0.0775409	-0.213894
-0.182909	0.602091	0.437495	0.405865	0.672363	0.709599	0.829677	0.375242	0.398867	0.812109	0.403329	0.627695	0.57939	0.7263	0	0.674703	0.585113	0.129326	0.151096	0.0885368	-0.0440345	0.176093	-0.00522412	0.359081	0.460471	-0.291428	-0.176663	-0.226456	-0.120824	-0.123086	-0.197288	-0.14285	-0.196375	-0.313074	0.540744	-0.24903	0.0503806	0.22188	-0.0261694	-0.149284	0.047818	0.435513	-0.0959272	-0.306163	0.547473	-0.0711839	-0.113128	0.129528	-0.0033159	-0.0956442
-0.351749	0.500249	0.0219896	0.33374	0.362542	0.272871	0.475256	0.306343	0.176004	0.600406	0.322613	0.873267	0.481656	0.421378	0.674703	0	0.791163	0.285188	0.24063	0.316295	0.169723	0.279552	0.0517515	0.429741	0.623377	-0.133078	-0.202358	-0.181898	-0.00620604	-0.230558	-0.279044	-0.191111	-0.320753	-0.376261	0.419727	-0.294293	0.0187391	0.0343419	-0.115529	-0.0526426	-0.0873182	0.368327	-0.173425	-0.471994	0.753654	0.528636	0.205308	0.324139	0.345499	-0.16352
-0.264147	0.238301	-0.164532	0.132763	0.235347	0.126206	0.353683	0.146928	0.0943464	0.599474	0.156089	0.808467	0.320772	0.233253	0.585113	0.791163	0	0.336052	0.114597	0.245795	0.0885535	0.128348	-0.00898858	0.360098	0.64271	0.049248	-0.378888	-0.187432	-0.0931695	-0.0999267	-0.183739	-0.288201	-0.446185	-0.361925	0.592894	-0.421375	0.0103282	0.175111	0.158709	-0.0695551	-0.0337929	0.402913	0.228525	-0.229472	0.588967	0.3659	0.146971	0.386999	0.285169	-0.0172331
-0.0530728	-0.0682593	-0.219615	-0.244371	-0.247315	-0.165616	-0.135579	-0.153146	-0.143868	0.004386	-0.345592	0.11118	0.309278	-0.10952	0.129326	0.285188	0.336052	0	0.612018	0.725666	0.775255	0.636607	0.415591	0.537014	0.413759	0.268194	-0.322512	-0.238784	0.0504969	-0.171692	-0.180162	-0.303035	-0.466337	-0.363465	0.360655	-0.45835	-0.29775	0.0252857	0.263901	-0.302567	-0.237964	0.193041	0.346015	0.0919573	0.133518	0.263366	0.524056	0.223738	0.512912	0.506496
-0.00558297	0.230142	0.139975	-0.0253061	-0.0370605	0.0173843	0.0813831	-0.00695508	-0.00417198	0.0113157	-0.137344	0.0275546	0.336696	0.0775584	0.151096	0.24063	0.114597	0.612018	0	0.573747	0.60788	0.542802	0.482908	0.469552	0.253134	0.155474	-0.167684	-0.188021	0.138962	-0.240978	0.0738495	-0.231869	-0.311222	-0.370293	0.163475	-0.345326	-0.279673	-0.105476	0.0813152	-0.224052	-0.330967	0.176091	0.0395523	-0.0441465	0.131965	0.211198	0.366994	0.059299	0.362516	0.362452
-0.0960112	-0.043441	-0.183523	-0.182886	-0.178942	-0.208704	-0.12954	-0.147657	-0.224206	-0.029906	-0.282622	0.0485008	0.341866	-0.0695199	0.0885368	0.316295	0.245795	0.725666	0.573747	0	0.785568	0.770519	0.632513	0.689171	0.438476	0.268778	-0.195985	-0.180845	0.147246	-0.178466	-0.0546455	-0.208803	-0.245871	-0.27578	0.210897	-0.299088	-0.243304	-0.00701967	0.0250204	-0.245302	-0.274853	0.133743	0.107069	-0.161359	0.0306297	0.219828	0.423078	0.072014	0.328257	0.322802
-0.0880557	-0.139301	-0.26057	-0.279108	-0.300999	-0.22709	-0.232224	-0.283329	-0.328539	-0.126117	-0.453003	-0.142705	0.410111	-0.111359	-0.0440345	0.169723	0.0885535	0.775255	0.60788	0.785568	0	0.743664	0.603988	0.621647	0.398814	0.286961	-0.086287	-0.0210059	0.328186	-0.033582	-0.0128063	-0.174147	-0.272259	-0.195725	0.103872	-0.227023	-0.326891	-0.0164942	-0.0279008	-0.311877	-0.271584	0.0412451	0.0457007	-0.218249	-0.0906211	0.17002	0.656831	-0.0678699	0.566829	0.347855
-0.168038	-0.00498376	-0.058524	-0.152742	-0.0632352	-0.0753953	-0.0519337	-0.153119	-0.174251	-0.0127405	-0.238706	-0.0133044	0.459129	0.0339145	0.176093	0.279552	0.128348	0.636607	0.542802	0.770519	0.743664	0	0.674625	0.759966	0.397081	0.137777	-0.0683176	0.041098	0.337508	-0.0408105	-0.0501127	-0.136006	-0.205495	-0.21451	0.13391	-0.159241	-0.239343	-0.136789	-0.13545	-0.309211	-0.207788	0.180719	-0.0571436	-0.227845	-0.0501452	0.0107652	0.222417	-0.0616681	0.174864	0.296366
-0.0799595	-0.135164	-0.048498	-0.225485	-0.147909	-0.117821	-0.125951	-0.219066	-0.141933	-0.156907	-0.31295	-0.195602	0.185611	-0.0602913	-0.00522412	0.0517515	-0.00898858	0.415591	0.482908	0.632513	0.603988	0.674625	0	0.780938	0.347057	0.418906	-0.0692891	0.148394	0.481156	0.0249446	0.447211	-0.0901886	-0.197751	-0.152724	0.0219551	-0.10796	-0.223029	-0.117301	0.0454773	-0.250583	-0.184208	0.174071	0.104993	-0.16616	-0.273638	-0.101301	0.048529	-0.191096	-0.00327465	0.421498
-0.232892	-0.0235519	-0.112431	-0.207092	0.0043058	0.00207441	0.0707628	-0.227371	-0.204013	0.159693	-0.238996	0.149698	0.517673	0.0728928	0.359081	0.429741	0.360098	0.537014	0.469552	0.689171	0.621647	0.759966	0.780938	0	0.595107	0.313816	-0.113065	0.0816833	0.384303	0.0076366	0.223816	-0.134267	-0.315751	-0.214836	0.36399	-0.191936	-0.293483	-0.096302	0.0356295	-0.348371	-0.246172	0.385379	0.0625913	-0.295721	-0.0363033	-0.0572993	0.158754	-0.122308	0.167713	0.290552
-0.468063	0.0866317	-0.218297	-0.15263	0.0317224	0.0477053	0.205074	-0.150266	-0.1865	0.396126	-0.234491	0.432618	0.422224	0.16325	0.460471	0.623377	0.64271	0.413759	0.253134	0.438476	0.398814	0.397081	0.347057	0.595107	0	0.250676	-0.064874	0.077346	0.227651	0.275667	0.0336442	-0.108371	-0.308539	-0.228342	0.419204	-0.188386	-0.28309	0.108108	-0.0407	-0.441301	-0.179783	0.241688	0.113784	-0.422994	0.191583	0.232501	0.22405	0.130846	0.308673	0.0702136
-0.169846	-0.428107	-0.451611	-0.566134	-0.531876	-0.391728	-0.42685	-0.456153	-0.434535	-0.244029	-0.552635	-0.23552	-0.176281	-0.402986	-0.291428	-0.133078	0.049248	0.268194	0.155474	0.268778	0.286961	0.137777	0.418906	0.313816	0.250676	0	-0.032161	0.170754	0.201697	0.32224	0.443143	0.0646341	-0.207962	0.163945	0.111045	-0.00191267	-0.350675	-0.0379182	0.30625	-0.379965	-0.173024	-0.083053	0.522172	0.117971	-0.370655	0.0676587	0.0786973	-0.0735869	0.176886	0.324706
-0.226639	-0.152845	-0.0372629	-0.180265	-0.115453	0.00940972	-0.107873	-0.243856	-0.230122	-0.130883	-0.212148	-0.275797	-0.0858522	-0.0654204	-0.176663	-0.202358	-0.378888	-0.322512	-0.167684	-0.195985	-0.086287	-0.0683176	-0.0692891	-0.113065	-0.064874	-0.032161	0	0.206948	0.116205	0.312035	0.0133423	0.504661	0.600971	0.382512	-0.284612	0.621701	-0.226185	-0.260958	-0.346861	-0.219429	-0.0428558	-0.174167	-0.345867	-0.253829	-0.350774	-0.187077	-0.114983	-0.412585	-0.166458	-0.291304
-0.155634	-0.183631	-0.124004	-0.226638	-0.188952	-0.133841	-0.143664	-0.261963	-0.164728	-0.139288	-0.377861	-0.260397	-0.0164614	-0.107665	-0.226456	-0.181898	-0.187432	-0.238784	-0.188021	-0.180845	-0.0210059	0.041098	0.148394	0.0816833	0.077346	0.170754	0.206948	0	0.774241	0.637691	0.325894	0.0783801	-0.169836	0.173799	-0.275674	0.337301	-0.23198	-0.250449	-0.136418	-0.203424	0.0272517	-0.224764	-0.062639	-0.0998636	-0.362266	-0.107018	-0.0387445	-0.219255	-0.0725462	0.0140285
-0.123644	-0.0708217	-0.0722357	-0.145963	-0.139456	-0.103651	-0.0898924	-0.167768	-0.152832	-0.1159	-0.33059	-0.196617	0.171015	-0.0242767	-0.120824	-0.00620604	-0.0931695	0.0504969	0.138962	0.147246	0.328186	0.337508	0.481156	0.384303	0.227651	0.201697	0.116205	0.774241	0	0.413536	0.359318	0.000177702	-0.242227	0.0169835	-0.236707	0.191275	-0.206649	-0.165161	-0.153583	-0.234967	-0.0188979	-0.0975453	-0.113214	-0.236337	-0.245207	-0.0335975	0.164156	-0.223075	0.0843411	0.124286
-0.427029	-0.306216	-0.252916	-0.394326	-0.278738	-0.101614	-0.139681	-0.40041	-0.366671	-0.0399929	-0.571859	-0.309689	-0.0508845	-0.117371	-0.123086	-0.230558	-0.0999267	-0.171692	-0.240978	-0.178466	-0.033582	-0.0408105	0.0249446	0.0076366	0.275667	0.32224	0.312035	0.637691	0.413536	0	0.294109	0.152531	0.0128584	0.289829	-0.137157	0.274289	-0.39986	0.0704761	-0.109773	-0.459793	-0.0366559	-0.267688	0.255548	-0.106508	-0.482074	-0.223319	-0.0511045	-0.267436	-0.0436342	-0.0102891
-0.00433228	-0.19011	-0.0538727	-0.126841	-0.146195	-0.131486	-0.146047	-0.116588	-0.0459867	-0.155892	-0.193542	-0.286685	-0.179371	-0.133337	-0.197288	-0.279044	-0.183739	-0.180162	0.0738495	-0.0546455	-0.0128063	-0.0501127	0.447211	0.223816	0.0336442	0.443143	0.0133423	0.325894	0.359318	0.294109	0	0.00828086	-0.0809257	0.103653	-0.125589	0.100244	-0.0188029	-0.0587611	0.168683	-0.0313583	0.0429554	-0.0415812	0.250833	-0.0178658	-0.381674	-0.282463	-0.180462	-0.256066	-0.199515	0.0825774
0.0678917	-0.146438	0.0557748	-0.13369	-0.130805	-0.0814823	-0.116239	-0.141794	-0.205813	-0.160795	0.0241169	-0.205049	-0.204057	-0.019731	-0.14285	-0.191111	-0.288201	-0.303035	-0.231869	-0.208803	-0.174147	-0.136006	-0.0901886	-0.134267	-0.108371	0.0646341	0.504661	0.0783801	0.000177702	0.152531	0.00828086	0	0.531946	0.824367	-0.107279	0.865871	0.0381485	-0.0936957	-0.312139	-0.00163578	0.374975	-0.145465	-0.319546	-0.275134	-0.234724	-0.168399	-0.158799	-0.21177	-0.304213	-0.247653
0.0179825	-0.101806	0.0860097	-0.0578337	0.0399291	0.0252607	-0.0817887	-0.104462	-0.233258	-0.193167	0.167864	-0.317622	-0.175403	-0.035844	-0.196375	-0.320753	-0.446185	-0.466337	-0.311222	-0.245871	-0.272259	-0.205495	-0.197751	-0.315751	-0.308539	-0.207962	0.600971	-0.169836	-0.242227	0.0128584	-0.0809257	0.531946	0	0.516572	-0.327114	0.622627	0.163745	0.0606641	-0.44417	0.0350727	0.148346	-0.172814	-0.418409	-0.219141	-0.274276	-0.249027	-0.273685	-0.280069	-0.436809	-0.440794
0.114678	-0.297217	-0.085083	-0.283098	-0.236488	-0.178322	-0.267847	-0.2844	-0.328605	-0.248881	-0.102835	-0.377233	-0.265879	-0.159821	-0.313074	-0.376261	-0.361925	-0.363465	-0.370293	-0.27578	-0.195725	-0.21451	-0.152724	-0.214836	-0.228342	0.163945	0.382512	0.173799	0.0169835	0.289829	0.103653	0.824367	0.516572	0	-0.158715	0.758777	-0.00446157	-0.0716107	-0.184788	-0.0203152	0.354981	-0.161501	-0.17213	-0.0961232	-0.376601	-0.23605	-0.167931	-0.285798	-0.313112	-0.193556
-0.0590115	0.0639736	0.0078478	-0.0956645	0.144306	0.156324	0.265299	-0.0553883	0.0461112	0.432564	0.0581877	0.421452	0.295293	0.127025	0.540744	0.419727	0.592894	0.360655	0.163475	0.210897	0.103872	0.13391	0.0219551	0.36399	0.419204	0.111045	-0.284612	-0.275674	-0.236707	-0.137157	-0.125589	-0.107279	-0.327114	-0.158715	0	-0.268974	-0.124259	-0.00304873	0.317439	-0.128408	-0.0501022	0.519606	0.21544	0.0398544	0.249845	-0.0669258	-0.0120778	0.107813	0.111828	0.263544
0.0716465	-0.198966	0.0200011	-0.167126	-0.14565	-0.102634	-0.169842	-0.179852	-0.243221	-0.227749	0.00321057	-0.320307	-0.231607	-0.0601319	-0.24903	-0.294293	-0.421375	-0.45835	-0.345326	-0.299088	-0.227023	-0.159241	-0.10796	-0.191936	-0.188386	-0.00191267	0.621701	0.337301	0.191275	0.274289	0.100244	0.865871	0.622627	0.758777	-0.268974	0	0.0724565	-0.168437	-0.425647	0.0247201	0.364906	-0.223899	-0.417371	-0.323867	-0.350984	-0.234619	-0.214444	-0.316513	-0.388354	-0.357531
0.297043	0.0935374	0.144144	0.579809	0.219125	0.0100101	0.0404204	0.66946	0.472988	0.0622247	0.72535	0.242945	-0.22763	0.146236	0.0503806	0.0187391	0.0103282	-0.29775	-0.279673	-0.243304	-0.326891	-0.239343	-0.223029	-0.293483	-0.28309	-0.350675	-0.226185	-0.23198	-0.206649	-0.39986	-0.0188029	0.0381485	0.163745	-0.00446157	-0.124259	0.0724565	0	0.471054	-0.126517	0.757071	0.771687	-0.0936481	-0.166811	-0.189782	0.285143	-0.123205	-0.154333	0.183571	-0.27204	-0.34161
0.0336396	0.0171485	-0.00446357	0.22135	0.137473	0.141286	0.150533	0.320284	0.125019	0.234491	0.221302	0.0617411	0.0409961	0.199177	0.22188	0.0343419	0.175111	0.0252857	-0.105476	-0.00701967	-0.0164942	-0.136789	-0.117301	-0.096302	0.108108	-0.0379182	-0.260958	-0.250449	-0.165161	0.0704761	-0.0587611	-0.0936957	0.0606641	-0.0716107	-0.00304873	-0.168437	0.471054	0	-0.0128817	0.124879	0.417707	-0.22304	0.281673	-0.159288	0.0874112	-0.109993	0.202919	0.143147	-0.0257053	-0.15942
0.19961	-0.171337	-0.105311	-0.139563	-0.135004	-0.0473368	-0.0968198	-0.0467826	0.225287	-0.00336948	-0.164093	0.0180115	-0.188577	-0.194576	-0.0261694	-0.115529	0.158709	0.263901	0.0813152	0.0250204	-0.0279008	-0.13545	0.0454773	0.0356295	-0.0407	0.30625	-0.346861	-0.136418	-0.153583	-0.109773	0.168683	-0.312139	-0.44417	-0.184788	0.317439	-0.425647	-0.126517	-0.0128817	0	-0.017803	-0.0751249	0.216556	0.610544	0.5589	-0.0319945	-0.0412993	-0.0354259	0.114345	0.0491341	0.475958
0.382775	0.0580658	0.126904	0.569984	0.132869	-0.133128	-0.0973544	0.585558	0.467159	-0.11802	0.642945	0.203419	-0.360104	-0.013111	-0.149284	-0.0526426	-0.0695551	-0.302567	-0.224052	-0.245302	-0.311877	-0.309211	-0.250583	-0.348371	-0.441301	-0.379965	-0.219429	-0.203424	-0.234967	-0.459793	-0.0313583	-0.00163578	0.0350727	-0.0203152	-0.128408	0.0247201	0.757071	0.124879	-0.017803	0	0.528004	-0.0343569	-0.165245	0.0067478	0.311875	-0.00537281	-0.111886	0.139715	-0.172814	-0.194072
0.253196	-0.0718183	0.091539	0.342593	0.0617763	0.00362671	-0.0192335	0.471736	0.391026	0.0495318	0.437751	0.0899235	-0.266017	0.129122	0.047818	-0.0873182	-0.0337929	-0.237964	-0.330967	-0.274853	-0.271584	-0.207788	-0.184208	-0.246172	-0.179783	-0.173024	-0.0428558	0.0272517	-0.0188979	-0.0366559	0.0429554	0.374975	0.148346	0.354981	-0.0501022	0.364906	0.771687	0.417707	-0.0751249	0.528004	0	-0.112923	-0.0612817	-0.210234	0.0831053	-0.269188	-0.137068	0.0180968	-0.313166	-0.208989
-0.0363314	0.135181	0.107187	-0.01293	0.377111	0.210201	0.221141	-0.0515243	0.152128	0.233017	0.214351	0.395774	0.319552	0.0973018	0.435513	0.368327	0.402913	0.193041	0.176091	0.133743	0.0412451	0.180719	0.174071	0.385379	0.241688	-0.083053	-0.174167	-0.224764	-0.0975453	-0.267688	-0.0415812	-0.145465	-0.172814	-0.161501	0.519606	-0.223899	-0.0936481	-0.22304	0.216556	-0.0343569	-0.112923	0	-0.0772526	-0.0128095	0.247061	-0.115961	-0.15383	-0.0834403	0.0235351	0.186045
-0.0341529	-0.336606	-0.30916	-0.2641	-0.291862	-0.217543	-0.223689	-0.149975	-0.0696352	-0.0318126	-0.357283	-0.0655145	-0.262159	-0.283274	-0.0959272	-0.173425	0.228525	0.346015	0.0395523	0.107069	0.0457007	-0.0571436	0.104993	0.0625913	0.113784	0.522172	-0.345867	-0.062639	-0.113214	0.255548	0.250833	-0.319546	-0.418409	-0.17213	0.21544	-0.417371	-0.166811	0.281673	0.610544	-0.165245	-0.0612817	-0.0772526	0	0.479315	-0.166119	-0.0325552	0.0293912	0.182191	0.014659	0.413043
0.331334	-0.220077	-0.00258802	-0.205213	-0.176865	-0.112635	-0.198481	-0.144824	0.0417825	-0.233069	-0.179902	-0.32385	-0.334179	-0.298259	-0.306163	-0.471994	-0.229472	0.0919573	-0.0441465	-0.161359	-0.218249	-0.227845	-0.16616	-0.295721	-0.422994	0.117971	-0.253829	-0.0998636	-0.236337	-0.106508	-0.0178658	-0.275134	-0.219141	-0.0961232	0.0398544	-0.323867	-0.189782	-0.159288	0.5589	0.0067478	-0.210234	-0.0128095	0.479315	0	-0.212642	-0.148692	-0.158035	0.0177666	-0.139954	0.435627
-0.021013	0.690953	0.276229	0.643637	0.506986	0.368689	0.524084	0.61844	0.5029	0.530803	0.634425	0.816034	0.225452	0.510212	0.547473	0.753654	0.588967	0.133518	0.131965	0.0306297	-0.0906211	-0.0501452	-0.273638	-0.0363033	0.191583	-0.370655	-0.350774	-0.362266	-0.245207	-0.482074	-0.381674	-0.234724	-0.274276	-0.376601	0.249845	-0.350984	0.285143	0.0874112	-0.0319945	0.311875	0.0831053	0.247061	-0.166119	-0.212642	0	0.554739	0.118363	0.458502	0.262313	-0.207289
-0.12155	0.238	-0.245861	0.0501096	-0.103651	-0.157361	-0.0544039	0.0620326	-0.0364166	0.0237874	0.0199032	0.457077	-0.0427387	-0.0279582	-0.0711839	0.528636	0.3659	0.263366	0.211198	0.219828	0.17002	0.0107652	-0.101301	-0.0572993	0.232501	0.0676587	-0.187077	-0.107018	-0.0335975	-0.223319	-0.282463	-0.168399	-0.249027	-0.23605	-0.0669258	-0.234619	-0.123205	-0.109993	-0.0412993	-0.00537281	-0.269188	-0.115961	-0.0325552	-0.148692	0.554739	0	0.394287	0.561097	0.461774	-0.0380923
0.0119814	-0.0512462	-0.303345	-0.0874809	-0.267237	-0.230029	-0.194059	-0.0895855	-0.235357	-0.0666278	-0.295525	0.0203363	0.281427	-0.128702	-0.113128	0.205308	0.146971	0.524056	0.366994	0.423078	0.656831	0.222417	0.048529	0.158754	0.22405	0.0786973	-0.114983	-0.0387445	0.164156	-0.0511045	-0.180462	-0.158799	-0.273685	-0.167931	-0.0120778	-0.214444	-0.154333	0.202919	-0.0354259	-0.111886	-0.137068	-0.15383	0.0293912	-0.158035	0.118363	0.394287	0	0.0959306	0.666801	0.0681651
0.0279172	0.198055	-0.0746763	0.179552	0.0442642	-0.0714137	0.0813198	0.243378	0.190879	0.131041	0.180868	0.46588	-0.0992376	0.0521241	0.129528	0.324139	0.386999	0.223738	0.059299	0.072014	-0.0678699	-0.0616681	-0.191096	-0.122308	0.130846	-0.0735869	-0.412585	-0.219255	-0.223075	-0.267436	-0.256066	-0.21177	-0.280069	-0.285798	0.107813	-0.316513	0.183571	0.143147	0.114345	0.139715	0.0180968	-0.0834403	0.182191	0.0177666	0.458502	0.561097	0.0959306	0	0.149128	0.0521254
-0.23033	0.0270707	-0.367259	-0.10655	-0.241142	-0.157862	-0.125624	-0.115218	-0.185865	0.0498474	-0.298093	0.204282	0.294567	-0.0775409	-0.0033159	0.345499	0.285169	0.512912	0.362516	0.328257	0.566829	0.174864	-0.00327465	0.167713	0.308673	0.176886	-0.166458	-0.0725462	0.0843411	-0.0436342	-0.199515	-0.304213	-0.436809	-0.313112	0.111828	-0.388354	-0.27204	-0.0257053	0.0491341	-0.172814	-0.313166	0.0235351	0.014659	-0.139954	0.262313	0.461774	0.666801	0.149128	0	0.0669732
0.182838	-0.236876	-0.0653469	-0.347303	-0.225954	-0.108974	-0.201312	-0.2676	-0.00104968	-0.205129	-0.385404	-0.215285	-0.0499497	-0.213894	-0.0956442	-0.16352	-0.0172331	0.506496	0.362452	0.322802	0.347855	0.296366	0.421498	0.290552	0.0702136	0.324706	-0.291304	0.0140285	0.124286	-0.0102891	0.0825774	-0.247653	-0.440794	-0.193556	0.263544	-0.357531	-0.34161	-0.15942	0.475958	-0.194072	-0.208989	0.186045	0.413043	0.435627	-0.207289	-0.0380923	0.0681651	0.0521254	0.0669732	0
0.00729886	-0.117213	-0.26787	-0.210156	-0.324716	-0.200212	-0.228775	-0.227695	-0.249953	-0.154345	-0.441087	-0.198892	0.22154	-0.134141	-0.246404	-0.0188668	-0.0504008	0.378123	0.281165	0.235234	0.598922	0.144838	0.0572744	0.0472807	0.133991	0.099513	-0.0213763	0.257262	0.368808	0.148047	-0.0566311	-0.17071	-0.291855	-0.123956	-0.126424	-0.1141	-0.280602	-0.021374	-0.0466722	-0.195122	-0.190444	-0.190645	-0.0531799	-0.0792246	-0.0734716	0.251262	0.774664	-0.0565206	0.666299	0.132673
-0.148688	0.170908	-0.297178	-0.0638903	-0.103614	-0.130319	-0.0329432	-0.0747303	-0.186318	0.104177	-0.107801	0.404647	0.353964	0.00705103	0.107491	0.603599	0.468573	0.61926	0.443541	0.520991	0.636161	0.3311	0.110038	0.281417	0.451661	0.0983141	-0.212761	-0.21336	0.0466879	-0.266943	-0.319199	-0.226014	-0.295365	-0.30175	0.203043	-0.313017	-0.20522	-0.0262922	-0.0579383	-0.156163	-0.298497	0.130449	-0.0882666	-0.291102	0.478365	0.7248	0.686915	0.334076	0.742013	0.0670417
-0.0104186	0.0417316	-0.192567	-0.126351	-0.25195	-0.182248	-0.139524	-0.122813	-0.16865	-0.0716274	-0.340982	0.0254217	0.337473	-0.0593738	-0.0517325	0.243224	0.172567	0.715	0.589043	0.57636	0.818301	0.491683	0.304124	0.328221	0.31482	0.108945	-0.140078	0.0121922	0.305357	-0.111879	-0.14859	-0.222909	-0.370576	-0.285164	0.0389824	-0.268344	-0.272404	-0.0516065	-0.060848	-0.194045	-0.254057	-0.0277082	-0.029336	-0.169478	0.170458	0.415332	0.762763	0.156152	0.677857	0.234053
-0.00659181	-0.0851593	-0.265338	-0.184314	-0.300353	-0.222253	-0.221036	-0.186475	-0.282722	-0.120646	-0.405497	-0.130757	0.392114	-0.1179	-0.116868	0.132396	0.0642619	0.700957	0.529432	0.627132	0.89038	0.488705	0.342988	0.375306	0.279663	0.18104	-0.131169	-0.0408202	0.269665	-0.077414	-0.105947	-0.213557	-0.291534	-0.218611	0.00887413	-0.26627	-0.250723	0.106136	-0.0103273	-0.223933	-0.235479	-0.0796662	0.0277013	-0.14443	0.0012243	0.263229	0.861161	-0.0155985	0.704753	0.223643
-0.252466	-0.0257871	-0.289749	-0.141857	-0.223604	-0.135558	-0.135237	-0.18512	-0.293569	-0.0420196	-0.383463	-0.0342674	0.362745	-0.0711555	-0.0957453	0.195657	0.042525	0.266641	0.223086	0.288565	0.538329	0.221644	0.06875	0.173801	0.285964	0.0144469	0.109605	0.166872	0.272964	0.173596	-0.15846	-0.142161	-0.17387	-0.154384	-0.167523	-0.128496	-0.277008	0.02874	-0.242667	-0.246291	-0.277539	-0.148848	-0.241587	-0.326635	-0.0124152	0.284224	0.725395	-0.0830683	0.712092	-0.10519
-0.108543	-0.263627	-0.25517	-0.359738	-0.269547	-0.186206	-0.247366	-0.382786	-0.29962	-0.208795	-0.500222	-0.327761	-0.00261765	-0.238421	-0.29696	-0.303157	-0.130299	0.184678	0.0182074	0.00263698	0.177277	0.034558	-0.0480242	-0.10678	-0.00247995	0.0900295	0.0188461	0.175227	0.0990152	0.332632	-0.123318	-0.109398	-0.144833	-0.0218321	-0.191397	-0.139419	-0.36301	-0.0328088	0.0210816	-0.310389	-0.243412	-0.157813	0.197734	0.211989	-0.287093	-0.0206975	0.153969	-0.0546386	0.305379	0.152996
-0.0520379	-0.237151	-0.127295	-0.26972	-0.325665	-0.124215	-0.202298	-0.270504	-0.299431	-0.169772	-0.454465	-0.454459	0.0648014	-0.160513	-0.22952	-0.353952	-0.316643	0.0318756	-0.0338837	-0.0546337	0.174714	0.014818	-0.114002	-0.0506288	-0.0945211	0.0316896	0.142852	0.338695	0.193949	0.403634	-0.0202739	0.0452456	-0.0806277	0.150006	-0.188187	0.0645002	-0.273039	0.0163336	-0.127893	-0.191304	-0.106132	-0.342945	0.00552309	0.103088	-0.400226	-0.225412	0.334078	-0.256059	0.287651	-0.0116894
-0.315959	-0.191619	-0.151174	-0.215567	-0.184061	-0.0646641	-0.156237	-0.283058	-0.286261	-0.132554	-0.321193	-0.287141	0.0251222	-0.132074	-0.234053	-0.17945	-0.337747	-0.336373	-0.195612	-0.197332	-0.0153371	-0.000504143	-0.0209846	-0.0267606	0.00530915	-0.0122646	0.812255	0.534277	0.419377	0.468259	0.0892967	0.228225	0.333761	0.214266	-0.361032	0.451372	-0.250498	-0.291203	-0.373497	-0.240538	-0.128148	-0.215827	-0.359917	-0.258158	-0.404081	-0.171938	-0.0179659	-0.436988	0.00690755	-0.291823
0.114914	-0.168888	-0.0270307	-0.227448	-0.178794	-0.105757	-0.126777	-0.215685	-0.160074	-0.148394	-0.256904	-0.277986	-0.11664	-0.195805	-0.188567	-0.329602	-0.197609	0.0303293	-0.038695	-0.0625811	-0.0903712	-0.112375	-0.115435	-0.0743468	-0.247655	0.0858998	0.0658052	-0.0281386	-0.0985919	0.0271118	0.0131047	-0.0814715	-0.0131282	0.0860385	-0.00617884	-0.0895345	-0.300076	-0.210533	0.326862	-0.130415	-0.259368	-0.00686313	0.256114	0.499734	-0.281482	-0.188744	-0.105776	-0.094843	-0.127194	0.227906
0.242138	-0.233117	-0.298355	-0.231467	-0.381067	-0.356831	-0.351431	-0.21107	-0.167844	-0.25737	-0.335248	-0.12642	0.00706651	-0.368858	-0.303602	-0.1211	0.0196643	0.488934	0.250595	0.270398	0.36778	0.107715	-0.00391932	0.0693829	-0.123995	0.132551	-0.354011	-0.121215	-0.0639183	-0.236098	-0.140873	-0.340307	-0.468894	-0.25301	0.112735	-0.45347	-0.229658	-0.163926	0.34857	0.0405075	-0.328952	-0.0638424	0.288883	0.451271	-0.015798	0.205999	0.459796	0.17176	0.511982	0.382082
-0.392988	-0.157901	-0.216387	-0.128166	-0.163758	-0.0569906	-0.139407	-0.187899	-0.242857	-0.0969511	-0.292359	-0.221927	0.0202708	-0.136385	-0.201409	-0.162132	-0.260119	-0.337598	-0.252435	-0.16267	-0.0886758	-0.128219	-0.161009	-0.157449	-0.0189396	-0.0737694	0.473057	0.145099	-0.00288272	0.380506	-0.0153902	-0.0241034	0.320338	0.0553598	-0.377916	0.124155	-0.174079	-0.0264079	-0.278899	-0.207296	-0.222071	-0.259791	-0.238428	-0.215251	-0.296742	-0.12608	0.00220691	-0.325702	0.148479	-0.376483
-0.196672	-0.100171	-0.0484534	-0.0838734	0.0415448	0.0352489	-0.0558128	-0.17758	-0.218792	-0.133185	-0.0574379	-0.251037	-0.0955792	-0.0911619	-0.181428	-0.263153	-0.325796	-0.411666	-0.283588	-0.201089	-0.225656	-0.186774	-0.195301	-0.315215	-0.166459	-0.141597	0.448277	-0.113473	-0.24943	0.192175	0.0115895	0.119451	0.680563	0.221	-0.317488	0.296849	-0.0618716	0.00333286	-0.287248	-0.146379	-0.143251	-0.156523	-0.19954	-0.140792	-0.255486	-0.170876	-0.235382	-0.27093	-0.289482	-0.383863
-0.195906	-0.161453	-0.0436056	-0.185115	-0.117255	-0.0331361	-0.132081	-0.243401	-0.276771	-0.129609	-0.142221	-0.250959	-0.156336	-0.0871691	-0.15692	-0.22517	-0.308323	-0.26667	-0.1748	-0.125593	-0.102527	-0.0931816	-0.0731815	-0.13138	-0.0696388	0.0762988	0.665944	-0.0834147	-0.15841	0.238785	0.0220372	0.564829	0.705073	0.56591	-0.161752	0.555085	-0.168111	-0.104267	-0.224222	-0.216608	0.00776052	-0.099715	-0.188104	-0.22675	-0.292074	-0.196195	-0.175495	-0.339235	-0.247303	-0.241687
0.190612	0.109923	0.243497	0.190764	0.426781	0.228573	0.168508	0.0786215	0.0914033	-0.0160906	0.376009	-0.144584	0.0210532	0.131356	0.0115051	-0.220926	-0.236393	-0.339485	-0.190027	-0.245708	-0.262535	-0.188982	-0.177527	-0.277613	-0.326011	-0.404463	-0.0321102	-0.176268	-0.221853	-0.24786	-0.0972065	-0.0596545	0.403339	-0.0696805	-0.162678	0.0240276	0.300085	0.211695	-0.23498	0.181143	0.0379253	-0.0266887	-0.242816	0.0205894	-0.0191601	-0.20195	-0.2581	-0.0358069	-0.339607	-0.25614
0.15991	0.240495	0.432615	0.208187	0.46261	0.339521	0.357036	0.115024	0.0646742	0.0719624	0.346657	-0.122971	0.054036	0.22724	0.125041	-0.173113	-0.225822	-0.405408	-0.194321	-0.264782	-0.355374	-0.238661	-0.146977	-0.237456	-0.272393	-0.391724	0.0430462	-0.11692	-0.154143	-0.186719	-0.061322	0.0408812	0.446404	-0.0185488	-0.171279	0.111222	0.171231	0.186226	-0.244374	0.00656478	-0.0371536	-0.0679576	-0.243292	-0.00828361	-0.0556903	-0.224758	-0.31991	-0.0376753	-0.462943	-0.282285
-0.0721403	-0.265343	-0.0626576	-0.248858	-0.160739	-0.0653322	-0.196222	-0.279087	-0.301187	-0.199392	-0.106914	-0.348252	-0.287729	-0.179942	-0.247489	-0.387182	-0.401083	-0.354719	-0.308492	-0.224504	-0.252434	-0.235505	-0.172759	-0.26686	-0.240993	0.0745911	0.706489	-0.143912	-0.290657	0.159965	0.00880387	0.52569	0.788012	0.555034	-0.165524	0.549827	-0.103842	-0.104824	-0.166665	-0.142435	0.0198366	-0.153204	-0.0989947	-0.0255772	-0.40414	-0.28208	-0.28452	-0.320426	-0.386284	-0.231709
MOV D0
0	0.17958	0.53738	0.213255	-0.0337696	0.165039	0.257732	0.26763	0.324494	0.214277	0.257052	-0.0919655	0.105198	0.0241662	0.197594	0.306466	-0.084403	0.0718978	0.0967792	0.113162	0.14872	0.0364928	0.2691	-0.283649	-0.215589	-0.320619	0.083808	0.0158739	-0.327605	-0.371796	-0.315119	0.0420767	-0.227488	0.11618	-0.117839	0.0683112	0.00258334	-0.205254	0.00751282	-0.282905	0.112578	-0.183653	-0.171791	-0.189012	-0.314401	-0.159846	0.0892408	-0.0061967	-0.148828	-0.138777
0.17958	0	0.430423	0.0981043	-0.0736411	0.414655	0.208988	0.232562	0.134676	0.133946	0.256449	0.371301	0.25607	-0.141811	-0.217156	0.0856558	-0.253568	0.246829	-0.133763	-0.218112	0.148847	-0.00667432	-0.207639	-0.342626	-0.43719	-0.440108	-0.479479	-0.45273	-0.272508	0.0321846	-0.0770427	0.0563833	0.143824	-0.177167	-0.0588757	-0.189739	-0.116267	0.0861987	0.334752	0.432727	0.494713	0.507068	0.502223	0.299861	0.0870037	0.560256	0.492576	0.0567935	0.267353	0.283625
0.53738	0.430423	0	0.581707	-0.0590278	0.516788	0.693552	0.646323	0.631929	0.566761	0.62542	0.277436	0.306124	0.143234	0.018818	0.662868	-0.0909634	-0.0478241	-0.0122628	0.0779238	0.137534	0.0368753	-0.168956	-0.311609	-0.156169	-0.148135	-0.115974	-0.152406	-0.413087	-0.201869	-0.186202	0.413805	-0.128826	-0.0349762	-0.0526971	-0.272966	-0.0618829	-0.0383379	-0.257551	0.0179727	0.531217	0.0470941	0.0370222	-0.356659	-0.188706	0.0185561	0.298138	-0.0817333	-0.156296	-0.156959
0.213255	0.0981043	0.581707	0	-0.410209	0.71343	0.885033	0.867972	0.771355	0.91405	0.896065	0.195919	0.688703	0.594066	0.275585	0.769168	0.203518	-0.204906	-0.0627243	0.268521	0.12708	0.00123391	-0.0941121	-0.0792495	-0.143061	-0.221964	-0.121789	-0.173789	-0.423366	-0.499301	-0.414139	0.802471	-0.321897	-0.286075	-0.236817	-0.451811	-0.368447	-0.367712	-0.500973	-0.241635	0.475236	-0.207571	-0.276661	-0.451237	-0.366595	-0.207885	0.139299	-0.0350643	-0.196855	-0.306604
-0.0337696	-0.0736411	-0.0590278	-0.410209	0	-0.294914	-0.23159	-0.24151	-0.000826694	-0.260869	-0.270472	0.496098	-0.248533	-0.131853	-0.242722	-0.0594947	-0.270294	0.0995037	0.0632937	-0.0406246	-0.0175465	-0.0538037	-0.245403	-0.0984772	-0.12927	0.0150815	-0.140706	-0.104894	-0.190157	0.395912	0.24039	-0.152904	0.345785	0.373938	0.528909	0.494229	0.592264	0.749857	0.3564	0.337371	-0.0621977	0.413162	0.416154	0.272236	0.596113	0.229363	0.148113	0.193892	0.225369	0.103388
0.165039	0.414655	0.516788	0.71343	-0.294914	0	0.746134	0.822776	0.580501	0.771453	0.861309	0.451816	0.711785	0.382568	-0.149879	0.662494	-0.0602294	-0.0885765	-0.368061	0.0100599	0.092495	-0.153574	-0.119232	-0.224362	-0.389198	-0.424077	-0.408487	-0.512497	-0.419301	-0.339117	-0.404957	0.563254	0.0526806	-0.498831	-0.340745	-0.346114	-0.292443	-0.306083	-0.182886	0.00957608	0.545628	0.064289	0.017405	-0.237129	-0.268641	0.101153	0.46862	0.114399	-0.0564109	-0.0702895
0.257732	0.208988	0.693552	0.885033	-0.23159	0.746134	0	0.942999	0.858634	0.950677	0.909073	0.35468	0.708248	0.469595	0.0422056	0.848936	0.0255096	-0.204646	-0.151491	0.210361	0.192088	-0.0475305	-0.173895	-0.26805	-0.242162	-0.260559	-0.217544	-0.282669	-0.499771	-0.287309	-0.270224	0.798042	-0.240763	-0.263417	-0.213012	-0.410557	-0.228422	-0.263233	-0.33945	0.0060092	0.663874	-0.025106	-0.0906045	-0.316394	-0.304467	1.04118e-05	0.316878	-0.0163854	-0.176389	-0.166847
0.26763	0.232562	0.646323	0.867972	-0.24151	0.822776	0.942999	0	0.823705	0.943446	0.930264	0.398759	0.7121	0.492133	0.0685529	0.831199	0.00333012	-0.185213	-0.191519	0.224104	0.085156	-0.0315857	-0.177764	-0.234394	-0.285291	-0.292497	-0.27681	-0.327756	-0.515496	-0.319265	-0.297894	0.79662	-0.185262	-0.280966	-0.223122	-0.406796	-0.192769	-0.251679	-0.339276	-0.0219261	0.608203	-0.00529415	-0.0824922	-0.38672	-0.263665	-0.0215257	0.315095	0.0191286	-0.0918936	-0.160004
0.324494	0.134676	0.631929	0.771355	-0.000826694	0.580501	0.858634	0.823705	0	0.845101	0.826469	0.368968	0.581986	0.563322	0.0157408	0.792031	0.147068	0.103987	0.178171	0.500899	0.207664	0.212694	-0.279614	-0.251248	-0.334563	-0.36621	-0.341624	-0.368366	-0.663975	-0.357261	-0.315154	0.823166	-0.217367	0.101821	0.00524235	-0.225676	-0.0298502	-0.105755	-0.230999	-0.1094	0.478831	-0.0620894	-0.122122	-0.347578	-0.2235	-0.0870124	0.269599	0.0546644	-0.0946636	-0.205182
0.214277	0.133946	0.566761	0.91405	-0.260869	0.771453	0.950677	0.943446	0.845101	0	0.944829	0.382059	0.777582	0.584054	0.132659	0.823719	0.018964	-0.227977	-0.157532	0.25688	0.124791	-0.0698819	-0.154756	-0.161442	-0.232106	-0.262074	-0.208312	-0.266858	-0.489101	-0.383026	-0.343165	0.813892	-0.229027	-0.318498	-0.206019	-0.366522	-0.273392	-0.278961	-0.40117	-0.070748	0.62248	-0.0693173	-0.158438	-0.31676	-0.311659	-0.0590796	0.222542	-0.0193007	-0.16342	-0.229106
0.257052	0.256449	0.62542	0.896065	-0.270472	0.861309	0.909073	0.930264	0.826469	0.944829	0	0.409155	0.757674	0.626378	0.052383	0.857391	0.108922	-0.108912	-0.165175	0.259519	0.18944	-0.0433547	-0.164664	-0.155216	-0.338353	-0.37754	-0.349008	-0.426321	-0.561465	-0.407309	-0.397624	0.771475	-0.154612	-0.328344	-0.236793	-0.392015	-0.263738	-0.288846	-0.340468	-0.0720224	0.606819	-0.0334104	-0.0987852	-0.341648	-0.287358	-0.0329208	0.324185	0.0962539	-0.13599	-0.223035
-0.0919655	0.371301	0.277436	0.195919	0.496098	0.451816	0.35468	0.398759	0.368968	0.382059	0.409155	0	0.300812	0.164572	-0.229634	0.380274	-0.327021	0.0348804	-0.109621	-0.11616	0.0176342	-0.183575	-0.391982	-0.13712	-0.279031	-0.157518	-0.370497	-0.308228	-0.412659	0.260932	0.141107	0.273295	0.260474	-0.0619077	0.313806	0.154476	0.152357	0.627367	0.13224	0.534916	0.519461	0.643385	0.577071	0.130422	0.525688	0.462394	0.43109	0.182502	0.292868	0.117987
0.105198	0.25607	0.306124	0.688703	-0.248533	0.711785	0.708248	0.7121	0.581986	0.777582	0.757674	0.300812	0	0.403231	-0.0693596	0.582151	-0.0447507	-0.200261	-0.34963	0.0291884	0.125157	-0.209124	-0.18994	-0.142348	-0.233016	-0.289219	-0.289828	-0.396547	-0.308189	-0.367579	-0.422181	0.624878	0.00835798	-0.522168	-0.227519	-0.393137	-0.340504	-0.306492	-0.216016	0.0184429	0.593869	0.00210976	-0.087403	0.0502336	-0.334228	0.103586	0.235352	-0.0778489	-0.102291	-0.0804059
0.0241662	-0.141811	0.143234	0.594066	-0.131853	0.382568	0.469595	0.492133	0.563322	0.584054	0.626378	0.164572	0.403231	0	0.337573	0.547592	0.395958	0.145165	0.188184	0.538375	0.336778	0.210481	-0.113459	0.382826	-0.218795	-0.278554	-0.270094	-0.300578	-0.500173	-0.389676	-0.311945	0.500655	-0.186337	-0.002738	-0.0786393	-0.12798	-0.174488	-0.159772	-0.251706	-0.277641	0.168867	-0.214506	-0.242471	-0.302158	-0.06289	-0.191299	0.0636651	0.392338	-0.00539018	-0.26246
0.197594	-0.217156	0.018818	0.275585	-0.242722	-0.149879	0.0422056	0.0685529	0.0157408	0.132659	0.052383	-0.229634	-0.0693596	0.337573	0	0.0330307	0.0858895	-0.134191	0.263912	0.216269	-0.0967067	0.166186	0.224653	0.278408	0.0816593	0.00338389	0.284867	0.364487	0.0244383	-0.278454	-0.0661263	0.117346	-0.372901	0.121861	-0.00114367	0.0870264	-0.15881	-0.0337499	-0.337501	-0.348363	-0.220887	-0.250946	-0.275424	-0.360352	-0.021687	-0.318265	-0.415876	-0.0379642	0.0892218	-0.258574
0.306466	0.0856558	0.662868	0.769168	-0.0594947	0.662494	0.848936	0.831199	0.792031	0.823719	0.857391	0.380274	0.582151	0.547592	0.0330307	0	0.0924473	-0.170752	-0.164495	0.209774	0.218438	-0.0826282	-0.0572832	-0.132482	-0.226238	-0.206668	-0.139394	-0.239567	-0.567049	-0.210444	-0.229748	0.653104	-0.167603	-0.110702	-0.168043	-0.297232	-0.0352056	-0.135878	-0.250026	-0.0311631	0.549682	-0.0802277	-0.100695	-0.4139	-0.117521	-0.0528561	0.351101	0.20087	-0.0679666	-0.0926287
-0.084403	-0.253568	-0.0909634	0.203518	-0.270294	-0.0602294	0.0255096	0.00333012	0.147068	0.018964	0.108922	-0.327021	-0.0447507	0.395958	0.0858895	0.0924473	0	0.307568	0.293456	0.368377	0.201394	0.280121	-0.0167503	0.224751	-0.0566999	-0.131815	-0.139236	-0.161978	-0.193321	-0.267879	-0.151652	0.201976	-0.217253	0.118295	-0.100954	-0.294468	-0.176677	-0.282745	-0.169667	-0.353324	-0.210248	-0.300626	-0.259995	-0.224017	-0.0967583	-0.266355	0.0252133	0.218121	-0.102153	-0.205964
0.0718978	0.246829	-0.0478241	-0.204906	0.0995037	-0.0885765	-0.204646	-0.185213	0.103987	-0.227977	-0.108912	0.0348804	-0.200261	0.145165	-0.134191	-0.170752	0.307568	0	0.658209	0.421859	0.274261	0.594556	-0.267816	0.038636	-0.348287	-0.400227	-0.472558	-0.395844	-0.27937	-0.107812	-0.108721	-0.0763995	0.00641626	0.506216	0.24319	0.178541	0.0406648	0.159295	0.315505	-0.0734807	-0.195321	0.0989486	0.126629	0.0811015	0.124134	0.101626	0.162772	0.192403	0.204067	0.0290497
0.0967792	-0.133763	-0.0122628	-0.0627243	0.0632937	-0.368061	-0.151491	-0.191519	0.178171	-0.157532	-0.165175	-0.109621	-0.34963	0.188184	0.263912	-0.164495	0.293456	0.658209	0	0.628903	0.145407	0.715695	-0.190606	0.111991	0.0200015	-0.0521207	-0.042686	0.102383	-0.122674	-0.0983962	0.0671123	0.0521527	-0.32279	0.751353	0.264609	0.255508	0.0618149	0.242669	0.00919893	-0.26946	-0.363256	-0.114683	-0.124485	-0.245694	0.111248	-0.263754	-0.3133	-0.0320936	0.0425916	-0.225639
0.113162	-0.218112	0.0779238	0.268521	-0.0406246	0.0100599	0.210361	0.224104	0.500899	0.25688	0.259519	-0.11616	0.0291884	0.538375	0.216269	0.209774	0.368377	0.421859	0.628903	0	0.0745493	0.538076	-0.206911	0.23191	-0.0587684	-0.173945	-0.236006	-0.186061	-0.279834	-0.37165	-0.225348	0.482564	-0.23932	0.445284	0.0435362	0.0868648	0.122129	-0.106812	-0.210897	-0.475439	-0.251622	-0.364036	-0.408512	-0.448337	-0.189614	-0.46533	-0.244469	0.0065652	-0.0246009	-0.358524
0.14872	0.148847	0.137534	0.12708	-0.0175465	0.092495	0.192088	0.085156	0.207664	0.124791	0.18944	0.0176342	0.125157	0.336778	-0.0967067	0.218438	0.201394	0.274261	0.145407	0.0745493	0	0.0619775	0.0669153	-0.0242452	-0.340717	-0.389558	-0.235536	-0.328337	-0.255037	-0.0847205	-0.189024	-0.000949463	-0.0418319	0.0340297	-0.116485	0.0367895	-0.168219	-0.105982	0.258694	-0.0233914	0.184053	-0.031652	0.00746066	0.194008	-0.0417768	0.0645354	0.267895	0.315578	-0.113782	-0.014348
0.0364928	-0.00667432	0.0368753	0.00123391	-0.0538037	-0.153574	-0.0475305	-0.0315857	0.212694	-0.0698819	-0.0433547	-0.183575	-0.209124	0.210481	0.166186	-0.0826282	0.280121	0.594556	0.715695	0.538076	0.0619775	0	-0.320804	-0.0096418	-0.150843	-0.133556	-0.277744	-0.158761	-0.0562356	-0.0272777	0.0549752	0.138403	-0.230906	0.533782	0.151359	-0.0531333	0.0544556	0.047188	-0.0280864	-0.197651	-0.230179	-0.0913827	-0.126697	-0.253467	-0.0144649	-0.20537	-0.185442	-0.0183739	-0.0241254	-0.210334
0.2691	-0.207639	-0.168956	-0.0941121	-0.245403	-0.119232	-0.173895	-0.177764	-0.279614	-0.154756	-0.164664	-0.391982	-0.18994	-0.113459	0.224653	-0.0572832	-0.0167503	-0.267816	-0.190606	-0.206911	0.0669153	-0.320804	0	0.0403991	0.0305901	-0.0836063	0.41745	0.423127	-0.0101778	-0.230965	-0.193564	-0.354435	-0.155298	0.0166615	-0.387135	0.176716	-0.0434284	-0.366392	0.184415	-0.373805	-0.322734	-0.411745	-0.306713	-0.0755771	-0.207697	-0.255851	-0.0242513	0.217494	-0.0225834	0.152978
-0.283649	-0.342626	-0.311609	-0.0792495	-0.0984772	-0.224362	-0.26805	-0.234394	-0.251248	-0.161442	-0.155216	-0.13712	-0.142348	0.382826	0.278408	-0.132482	0.224751	0.038636	0.111991	0.23191	-0.0242452	-0.0096418	0.0403991	0	0.520637	0.381912	0.21814	0.258676	0.138351	-0.0998062	-0.0148731	-0.182631	0.0416583	0.01869	0.00860232	0.113781	-0.0520226	0.0249242	-0.20303	-0.233035	-0.290403	-0.229479	-0.220015	-0.143544	0.134807	-0.199231	-0.253828	0.124862	0.10562	-0.0790661
-0.215589	-0.43719	-0.156169	-0.143061	-0.12927	-0.389198	-0.242162	-0.285291	-0.334563	-0.232106	-0.338353	-0.279031	-0.233016	-0.218795	0.0816593	-0.226238	-0.0566999	-0.348287	0.0200015	-0.0587684	-0.340717	-0.150843	0.0305901	0.520637	0	0.89678	0.704443	0.728378	0.535046	0.186692	0.32569	-0.243909	-0.0290969	-0.00300782	-0.0780297	-0.0626264	-0.0352043	-0.010099	-0.407169	-0.0612543	-0.192395	-0.215996	-0.215338	-0.197907	0.0203988	-0.205602	-0.441663	-0.349229	-0.175688	-0.0635861
-0.320619	-0.440108	-0.148135	-0.221964	0.0150815	-0.424077	-0.260559	-0.292497	-0.36621	-0.262074	-0.37754	-0.157518	-0.289219	-0.278554	0.00338389	-0.206668	-0.131815	-0.400227	-0.0521207	-0.173945	-0.389558	-0.133556	-0.0836063	0.381912	0.89678	0	0.67688	0.716672	0.579638	0.407081	0.512476	-0.263585	0.0382318	-0.00110184	0.0290617	-0.133823	0.0584869	0.167212	-0.422416	0.134621	-0.0924071	-0.0269895	-0.045526	-0.14665	0.204576	-0.101156	-0.418917	-0.348474	-0.163243	-0.0515827
0.083808	-0.479479	-0.115974	-0.121789	-0.140706	-0.408487	-0.217544	-0.27681	-0.341624	-0.208312	-0.349008	-0.370497	-0.289828	-0.270094	0.284867	-0.139394	-0.139236	-0.472558	-0.042686	-0.236006	-0.235536	-0.277744	0.41745	0.21814	0.704443	0.67688	0	0.871457	0.392227	0.104412	0.293096	-0.335045	-0.19992	0.0836208	-0.164849	0.0680534	-0.0194324	-0.0960036	-0.249566	-0.126261	-0.197799	-0.295292	-0.244399	-0.236552	-0.0181349	-0.203349	-0.357294	-0.154506	-0.144517	0.0840976
0.0158739	-0.45273	-0.152406	-0.173789	-0.104894	-0.512497	-0.282669	-0.327756	-0.368366	-0.266858	-0.426321	-0.308228	-0.396547	-0.300578	0.364487	-0.239567	-0.161978	-0.395844	0.102383	-0.186061	-0.328337	-0.158761	0.423127	0.258676	0.728378	0.716672	0.871457	0	0.389298	0.137937	0.34385	-0.339717	-0.229773	0.215413	-0.036864	0.12023	0.0371153	0.0712115	-0.243095	-0.116377	-0.271087	-0.217251	-0.186634	-0.237803	0.0831807	-0.207465	-0.425847	-0.204932	-0.0298655	0.0603098
-0.327605	-0.272508	-0.413087	-0.423366	-0.190157	-0.419301	-0.499771	-0.515496	-0.663975	-0.489101	-0.561465	-0.412659	-0.308189	-0.500173	0.0244383	-0.567049	-0.193321	-0.27937	-0.122674	-0.279834	-0.255037	-0.0562356	-0.0101778	0.138351	0.535046	0.579638	0.392227	0.389298	0	0.279089	0.239503	-0.455147	0.108309	-0.272671	-0.0490829	0.0502462	-0.144941	-0.0645037	-0.255658	-0.0529153	-0.344749	-0.143714	-0.190948	0.104963	-0.0690943	-0.219561	-0.572298	-0.507262	-0.282953	-0.193429
-0.371796	0.0321846	-0.201869	-0.499301	0.395912	-0.339117	-0.287309	-0.319265	-0.357261	-0.383026	-0.407309	0.260932	-0.367579	-0.389676	-0.278454	-0.210444	-0.267879	-0.107812	-0.0983962	-0.37165	-0.0847205	-0.0272777	-0.230965	-0.0998062	0.186692	0.407081	0.104412	0.137937	0.279089	0	0.858773	-0.351595	0.0956869	0.125193	0.101586	0.0163806	0.304794	0.515409	0.252387	0.744	0.118032	0.553363	0.575422	0.251581	0.647876	0.491173	0.111226	0.112567	0.241678	0.398202
-0.315119	-0.0770427	-0.186202	-0.414139	0.24039	-0.404957	-0.270224	-0.297894	-0.315154	-0.343165	-0.397624	0.141107	-0.422181	-0.311945	-0.0661263	-0.229748	-0.151652	-0.108721	0.0671123	-0.225348	-0.189024	0.0549752	-0.193564	-0.0148731	0.32569	0.512476	0.293096	0.34385	0.239503	0.858773	0	-0.270467	0.0460235	0.235495	0.045134	-0.0727969	0.237305	0.456275	0.055356	0.698705	0.0710723	0.54096	0.574972	0.0666423	0.591788	0.459499	0.0314114	0.115759	0.212937	0.338346
0.0420767	0.0563833	0.413805	0.802471	-0.152904	0.563254	0.798042	0.79662	0.823166	0.813892	0.771475	0.273295	0.624878	0.500655	0.117346	0.653104	0.201976	-0.0763995	0.0521527	0.482564	-0.000949463	0.138403	-0.354435	-0.182631	-0.243909	-0.263585	-0.335045	-0.339717	-0.455147	-0.351595	-0.270467	0	-0.20217	-0.08516	-0.0198066	-0.368116	-0.0769701	-0.153719	-0.384929	-0.115413	0.366368	-0.0604748	-0.155476	-0.390563	-0.233179	-0.161178	0.0818312	-0.0977839	-0.0742967	-0.261335
-0.227488	0.143824	-0.128826	-0.321897	0.345785	0.0526806	-0.240763	-0.185262	-0.217367	-0.229027	-0.154612	0.260474	0.00835798	-0.186337	-0.372901	-0.167603	-0.217253	0.00641626	-0.32279	-0.23932	-0.0418319	-0.230906	-0.155298	0.0416583	-0.0290969	0.0382318	-0.19992	-0.229773	0.108309	0.0956869	0.0460235	-0.20217	0	-0.156644	0.179658	0.155876	0.165213	0.289875	0.203976	0.26185	0.0374023	0.353988	0.36786	0.314202	0.248898	0.25542	0.134373	0.0201338	0.109784	0.0512884
0.11618	-0.177167	-0.0349762	-0.286075	0.373938	-0.498831	-0.263417	-0.280966	0.101821	-0.318498	-0.328344	-0.0619077	-0.522168	-0.002738	0.121861	-0.110702	0.118295	0.506216	0.751353	0.445284	0.0340297	0.533782	0.0166615	0.01869	-0.00300782	-0.00110184	0.0836208	0.215413	-0.272671	0.125193	0.235495	-0.08516	-0.156644	0	0.369977	0.360192	0.49248	0.397434	0.318608	-0.099441	-0.391947	-0.058284	0.0122313	-0.244782	0.322111	-0.105058	-0.0706698	0.205339	0.347093	0.187673
-0.117839	-0.0588757	-0.0526971	-0.236817	0.528909	-0.340745	-0.213012	-0.223122	0.00524235	-0.206019	-0.236793	0.313806	-0.227519	-0.0786393	-0.00114367	-0.168043	-0.100954	0.24319	0.264609	0.0435362	-0.116485	0.151359	-0.387135	0.00860232	-0.0780297	0.0290617	-0.164849	-0.036864	-0.0490829	0.101586	0.045134	-0.0198066	0.179658	0.369977	0	0.39016	0.344601	0.607531	0.137348	0.0869804	-0.0291696	0.19769	0.138712	0.205488	0.287569	0.0357127	-0.14942	-0.188178	0.170999	-0.0705044
0.0683112	-0.189739	-0.272966	-0.451811	0.494229	-0.346114	-0.410557	-0.406796	-0.225676	-0.366522	-0.392015	0.154476	-0.393137	-0.12798	0.0870264	-0.297232	-0.294468	0.178541	0.255508	0.0868648	0.0367895	-0.0531333	0.176716	0.113781	-0.0626264	-0.133823	0.0680534	0.12023	0.0502462	0.0163806	-0.0727969	-0.368116	0.155876	0.360192	0.39016	0	0.347857	0.430854	0.364151	-0.175216	-0.470142	-0.0704209	-0.0544362	0.0781303	0.190815	-0.148943	-0.181995	0.0884305	0.177911	0.0194459
0.00258334	-0.116267	-0.0618829	-0.368447	0.592264	-0.292443	-0.228422	-0.192769	-0.0298502	-0.273392	-0.263738	0.152357	-0.340504	-0.174488	-0.15881	-0.0352056	-0.176677	0.0406648	0.0618149	0.122129	-0.168219	0.0544556	-0.0434284	-0.0520226	-0.0352043	0.0584869	-0.0194324	0.0371153	-0.144941	0.304794	0.237305	-0.0769701	0.165213	0.49248	0.344601	0.347857	0	0.447572	0.36756	0.122521	-0.226777	0.102941	0.136831	-0.089719	0.354863	0.0155893	0.065471	0.179272	0.345429	0.273704
-0.205254	0.0861987	-0.0383379	-0.367712	0.749857	-0.306083	-0.263233	-0.251679	-0.105755	-0.278961	-0.288846	0.627367	-0.306492	-0.159772	-0.0337499	-0.135878	-0.282745	0.159295	0.242669	-0.106812	-0.105982	0.047188	-0.366392	0.0249242	-0.010099	0.167212	-0.0960036	0.0712115	-0.0645037	0.515409	0.456275	-0.153719	0.289875	0.397434	0.607531	0.430854	0.447572	0	0.255213	0.487497	0.0106454	0.602087	0.576207	0.184573	0.796467	0.33853	0.0321636	0.0810118	0.407159	0.145423
0.00751282	0.334752	-0.257551	-0.500973	0.3564	-0.182886	-0.33945	-0.339276	-0.230999	-0.40117	-0.340468	0.13224	-0.216016	-0.251706	-0.337501	-0.250026	-0.169667	0.315505	0.00919893	-0.210897	0.258694	-0.0280864	0.184415	-0.20303	-0.407169	-0.422416	-0.249566	-0.243095	-0.255658	0.252387	0.055356	-0.384929	0.203976	0.318608	0.137348	0.364151	0.36756	0.255213	0	0.267132	-0.0539533	0.223137	0.316255	0.47543	0.304505	0.374873	0.338632	0.39672	0.505324	0.583512
-0.282905	0.432727	0.0179727	-0.241635	0.337371	0.00957608	0.0060092	-0.0219261	-0.1094	-0.070748	-0.0720224	0.534916	0.0184429	-0.277641	-0.348363	-0.0311631	-0.353324	-0.0734807	-0.26946	-0.475439	-0.0233914	-0.197651	-0.373805	-0.233035	-0.0612543	0.134621	-0.126261	-0.116377	-0.0529153	0.744	0.698705	-0.115413	0.26185	-0.099441	0.0869804	-0.175216	0.122521	0.487497	0.267132	0	0.544477	0.87982	0.896359	0.459682	0.586664	0.871083	0.450305	0.176396	0.286642	0.470332
0.112578	0.494713	0.531217	0.475236	-0.0621977	0.545628	0.663874	0.608203	0.478831	0.62248	0.606819	0.519461	0.593869	0.168867	-0.220887	0.549682	-0.210248	-0.195321	-0.363256	-0.251622	0.184053	-0.230179	-0.322734	-0.290403	-0.192395	-0.0924071	-0.197799	-0.271087	-0.344749	0.118032	0.0710723	0.366368	0.0374023	-0.391947	-0.0291696	-0.470142	-0.226777	0.0106454	-0.0539533	0.544477	0	0.428503	0.380552	0.265994	0.0118232	0.547236	0.454356	-0.00825711	-0.00460516	0.150791
-0.183653	0.507068	0.0470941	-0.207571	0.413162	0.064289	-0.025106	-0.00529415	-0.0620894	-0.0693173	-0.0334104	0.643385	0.00210976	-0.214506	-0.250946	-0.0802277	-0.300626	0.0989486	-0.114683	-0.364036	-0.031652	-0.0913827	-0.411745	-0.229479	-0.215996	-0.0269895	-0.295292	-0.217251	-0.143714	0.553363	0.54096	-0.0604748	0.353988	-0.058284	0.19769	-0.0704209	0.102941	0.602087	0.223137	0.87982	0.428503	0	0.962189	0.414111	0.626877	0.750088	0.391588	0.149717	0.237106	0.216222
-0.171791	0.502223	0.0370222	-0.276661	0.416154	0.017405	-0.0906045	-0.0824922	-0.122122	-0.158438	-0.0987852	0.577071	-0.087403	-0.242471	-0.275424	-0.100695	-0.259995	0.126629	-0.124485	-0.408512	0.00746066	-0.126697	-0.306713	-0.220015	-0.215338	-0.045526	-0.244399	-0.186634	-0.190948	0.575422	0.574972	-0.155476	0.36786	0.0122313	0.138712	-0.0544362	0.136831	0.576207	0.316255	0.896359	0.380552	0.962189	0	0.41177	0.659474	0.817	0.486453	0.279827	0.306226	0.346518
-0.189012	0.299861	-0.356659	-0.451237	0.272236	-0.237129	-0.316394	-0.38672	-0.347578	-0.31676	-0.341648	0.130422	0.0502336	-0.302158	-0.360352	-0.4139	-0.224017	0.0811015	-0.245694	-0.448337	0.194008	-0.253467	-0.0755771	-0.143544	-0.197907	-0.14665	-0.236552	-0.237803	0.104963	0.251581	0.0666423	-0.390563	0.314202	-0.244782	0.205488	0.0781303	-0.089719	0.184573	0.47543	0.459682	0.265994	0.414111	0.41177	0	0.170173	0.552162	0.168993	-0.0242838	0.0421752	0.235
-0.314401	0.0870037	-0.188706	-0.366595	0.596113	-0.268641	-0.304467	-0.263665	-0.2235	-0.311659	-0.287358	0.525688	-0.334228	-0.06289	-0.021687	-0.117521	-0.0967583	0.124134	0.111248	-0.189614	-0.0417768	-0.0144649	-0.207697	0.134807	0.0203988	0.204576	-0.0181349	0.0831807	-0.0690943	0.647876	0.591788	-0.233179	0.248898	0.322111	0.287569	0.190815	0.354863	0.796467	0.304505	0.586664	0.0118232	0.626877	0.659474	0.170173	0	0.465167	0.18896	0.358604	0.529442	0.321635
-0.159846	0.560256	0.0185561	-0.207885	0.229363	0.101153	1.04118e-05	-0.0215257	-0.0870124	-0.0590796	-0.0329208	0.462394	0.103586	-0.191299	-0.318265	-0.0528561	-0.266355	0.101626	-0.263754	-0.46533	0.0645354	-0.20537	-0.255851	-0.199231	-0.205602	-0.101156	-0.203349	-0.207465	-0.219561	0.491173	0.459499	-0.161178	0.25542	-0.105058	0.0357127	-0.148943	0.0155893	0.33853	0.374873	0.871083	0.547236	0.750088	0.817	0.552162	0.465167	0	0.643438	0.319197	0.435549	0.652237
0.0892408	0.492576	0.298138	0.139299	0.148113	0.46862	0.316878	0.315095	0.269599	0.222542	0.324185	0.43109	0.235352	0.0636651	-0.415876	0.351101	0.0252133	0.162772	-0.3133	-0.244469	0.267895	-0.185442	-0.0242513	-0.253828	-0.441663	-0.418917	-0.357294	-0.425847	-0.572298	0.111226	0.0314114	0.0818312	0.134373	-0.0706698	-0.14942	-0.181995	0.065471	0.0321636	0.338632	0.450305	0.454356	0.391588	0.486453	0.168993	0.18896	0.643438	0	0.536482	0.322002	0.536411
-0.0061967	0.0567935	-0.0817333	-0.0350643	0.193892	0.114399	-0.0163854	0.0191286	0.0546644	-0.0193007	0.0962539	0.182502	-0.0778489	0.392338	-0.0379642	0.20087	0.218121	0.192403	-0.0320936	0.0065652	0.315578	-0.0183739	0.217494	0.124862	-0.349229	-0.348474	-0.154506	-0.204932	-0.507262	0.112567	0.115759	-0.0977839	0.0201338	0.205339	-0.188178	0.0884305	0.179272	0.0810118	0.39672	0.176396	-0.00825711	0.149717	0.279827	-0.0242838	0.358604	0.319197	0.536482	0	0.417904	0.442897
-0.148828	0.267353	-0.156296	-0.196855	0.225369	-0.0564109	-0.176389	-0.0918936	-0.0946636	-0.16342	-0.13599	0.292868	-0.102291	-0.00539018	0.0892218	-0.0679666	-0.102153	0.204067	0.0425916	-0.0246009	-0.113782	-0.0241254	-0.0225834	0.10562	-0.175688	-0.163243	-0.144517	-0.0298655	-0.282953	0.241678	0.212937	-0.0742967	0.109784	0.347093	0.170999	0.177911	0.345429	0.407159	0.505324	0.286642	-0.00460516	0.237106	0.306226	0.0421752	0.529442	0.435549	0.322002	0.417904	0	0.729204
-0.138777	0.283625	-0.156959	-0.306604	0.103388	-0.0702895	-0.166847	-0.160004	-0.205182	-0.229106	-0.223035	0.117987	-0.0804059	-0.26246	-0.258574	-0.0926287	-0.205964	0.0290497	-0.225639	-0.358524	-0.014348	-0.210334	0.152978	-0.0790661	-0.0635861	-0.0515827	0.0840976	0.0603098	-0.193429	0.398202	0.338346	-0.261335	0.0512884	0.187673	-0.0705044	0.0194459	0.273704	0.145423	0.583512	0.470332	0.150791	0.216222	0.346518	0.235	0.321635	0.652237	0.536411	0.442897	0.729204	0
0.0705973	-0.141668	-0.189547	-0.0528161	-0.269033	-0.19235	-0.200811	-0.215706	-0.322026	-0.123643	-0.260659	-0.254964	-0.111623	-0.233717	0.338785	-0.382909	-0.245489	-0.268669	-0.00117871	-0.188838	-0.207874	-0.236152	0.509694	0.101179	0.259553	0.164054	0.39286	0.569948	0.246464	-0.276384	-0.129341	-0.264099	-0.171989	-0.100323	-0.110955	0.157037	-0.24689	-0.160045	-0.136013	-0.283143	-0.229635	-0.237159	-0.244352	0.0623162	-0.235786	-0.173115	-0.266651	-0.262971	-0.0350315	-0.0370554
-0.0021647	0.378382	-0.0860531	-0.336775	0.40965	0.0309058	-0.103851	-0.0913283	-0.0576814	-0.179266	-0.134741	0.399198	-0.113894	-0.211857	-0.370568	-0.0102922	-0.248996	0.201697	-0.110354	-0.283402	0.176212	-0.146324	0.17955	-0.276341	-0.361582	-0.308415	-0.176986	-0.164016	-0.408485	0.443316	0.318767	-0.229111	0.158678	0.287542	-0.0315258	0.192729	0.341254	0.345658	0.74222	0.560498	0.159396	0.479133	0.594785	0.335863	0.512199	0.660677	0.661422	0.558068	0.548024	0.73372
0.281743	0.0973626	0.00784122	0.00812115	0.0528887	-0.0726009	-0.0386482	-0.00577148	0.187043	-0.0430672	0.0278479	-0.0221215	-0.186038	0.315201	0.304345	0.0784134	0.297211	0.501685	0.485861	0.311243	0.261581	0.368174	0.270588	0.0130943	-0.400199	-0.511535	-0.187693	-0.108693	-0.549423	-0.134381	-0.12046	0.00657509	-0.282378	0.589364	0.0618559	0.26798	0.156753	0.0758848	0.42118	-0.201447	-0.233396	-0.110959	-0.0231495	-0.164286	0.186513	-0.0132597	0.176103	0.501346	0.405828	0.225813
0.126138	-0.224514	-0.409361	-0.616795	0.415289	-0.56651	-0.497188	-0.555211	-0.350203	-0.549878	-0.586804	-0.228275	-0.50078	-0.372722	-0.148534	-0.356139	-0.128866	0.0803436	0.0890934	-0.11488	0.144502	-0.0916202	0.504886	-0.157224	-0.0969194	-0.114187	0.244242	0.205385	-0.0143211	0.234216	0.162191	-0.493428	-0.0192031	0.448566	0.0717078	0.528181	0.416356	0.137938	0.616179	0.00693229	-0.418632	-0.0454619	0.0556382	0.289257	0.150284	0.00998616	0.0243501	0.271605	0.0870767	0.318085
0.218876	-0.0752003	-0.253852	-0.327075	0.125178	-0.239691	-0.267573	-0.321317	-0.087126	-0.313519	-0.280199	-0.217595	-0.318311	-0.129412	-0.224412	-0.190843	0.0518268	0.345818	0.322185	0.116793	0.394569	0.119707	0.428655	-0.213187	-0.271181	-0.379302	0.0313905	-0.0356613	-0.187032	-0.0272958	-0.0747058	-0.285962	-0.190961	0.435923	-0.157518	0.410222	0.168986	-0.110408	0.574641	-0.167225	-0.353759	-0.167438	-0.0715536	0.124189	-0.07515	-0.0896873	0.137352	0.345502	-0.00291299	0.213163
0.0459355	-0.0692715	-0.320611	-0.274539	-0.0957086	-0.0146963	-0.327226	-0.339857	-0.384007	-0.29909	-0.254862	-0.217353	-0.174606	-0.236581	-0.202932	-0.38131	-0.0751897	-0.0216006	-0.163888	-0.154352	0.183908	-0.331483	0.390231	-0.0228965	-0.0711863	-0.214962	0.0499085	-0.0701907	0.272017	-0.195238	-0.28075	-0.39303	0.145749	-0.274439	-0.260658	0.392856	-0.179807	-0.29142	0.193063	-0.276078	-0.357326	-0.221933	-0.183717	0.208928	-0.284506	-0.18869	-0.0132324	0.035524	-0.211604	-0.0793376
-0.146591	0.204411	-0.283673	-0.354303	0.485024	-0.152167	-0.233498	-0.276572	-0.166983	-0.254614	-0.209631	0.339713	-0.0836934	-0.0805534	-0.398477	-0.133182	0.0177611	0.208119	-0.115954	-0.272294	0.350304	-0.215533	0.0460601	-0.0483052	-0.333971	-0.272743	-0.272345	-0.296332	-0.257512	0.29801	0.0988137	-0.297652	0.206095	0.0382269	0.144376	0.206804	0.162027	0.330242	0.594698	0.408284	0.138842	0.451365	0.488083	0.639349	0.456409	0.43163	0.45491	0.399377	0.209383	0.287608
-0.197031	-0.0815343	-0.394012	-0.689964	0.629684	-0.554304	-0.516662	-0.525045	-0.412933	-0.541848	-0.62815	0.0682114	-0.398798	-0.45057	-0.208675	-0.437745	-0.339795	-0.0775713	-0.149642	-0.284967	-0.197127	-0.180755	0.0552028	-0.0563567	0.03363	0.147651	0.078849	0.156124	0.0806965	0.438605	0.347221	-0.452809	0.364957	0.281548	0.411055	0.376566	0.540614	0.478264	0.586797	0.34041	-0.130075	0.240093	0.288509	0.497224	0.409576	0.318308	0.0195276	0.0638591	0.409132	0.449011
0.0363044	0.101471	-0.341969	-0.481628	0.259455	-0.083359	-0.34952	-0.364192	-0.367219	-0.364006	-0.339559	0.0166434	-0.172719	-0.351216	-0.411366	-0.33754	-0.26844	0.046119	-0.277214	-0.361449	0.171521	-0.334249	0.344583	-0.188633	-0.238679	-0.283372	-0.016572	-0.117935	0.0460768	0.109952	-0.0566503	-0.491127	0.167505	-0.147324	-0.182869	0.429303	0.0680688	-0.0383477	0.50174	0.145083	-0.184152	0.128712	0.201348	0.467149	0.00270032	0.275221	0.305358	0.304043	-0.0187962	0.320552
-0.0842832	-0.138557	-0.457678	-0.556051	0.365013	-0.564468	-0.537285	-0.558991	-0.529151	-0.519734	-0.633296	-0.121867	-0.29899	-0.437814	0.173719	-0.49346	-0.350815	-0.172278	-0.109903	-0.374031	-0.224427	-0.270359	0.294391	0.0416314	0.124111	0.128632	0.356677	0.38342	0.179801	0.270222	0.250956	-0.481834	0.132703	0.196886	0.204833	0.383764	0.27363	0.295323	0.406325	0.187216	-0.278468	0.113668	0.173455	0.386735	0.293903	0.249838	-0.117813	0.0670511	0.417831	0.459213
0.226616	0.128992	-0.151555	-0.130285	-0.0992208	-0.177903	-0.156399	-0.232669	-0.203772	-0.11471	-0.165767	-0.148309	0.0709438	-0.140107	0.182541	-0.229934	-0.113874	-0.0568597	-0.0929616	-0.309733	0.247635	-0.252934	0.401148	-0.119438	-0.146723	-0.220614	0.129835	0.122064	0.0337106	-0.200346	-0.154029	-0.280877	0.1107	-0.143088	0.0128234	0.136938	-0.250341	-0.0910517	0.251354	-0.0215853	0.10718	-0.00235963	0.0182968	0.551578	-0.104295	0.169975	-0.0240533	-0.051631	-0.0103374	0.0982574
-0.0781785	0.394085	0.023862	0.119017	-0.268911	0.454144	0.0459015	0.143371	-0.0231535	0.0694777	0.218265	0.163725	0.159394	0.0455278	-0.0602724	0.0355269	-0.0225004	0.161221	-0.136635	0.0167252	0.0250754	-0.176994	0.0172728	-0.0294407	-0.281186	-0.36925	-0.343558	-0.349712	-0.0506149	-0.14775	-0.210596	0.0976472	0.247428	-0.198057	-0.251032	0.0241664	-0.143847	-0.116031	0.134247	-0.0279124	-0.0436896	0.0432523	0.0782919	-0.137077	0.00784778	0.110187	0.218452	0.184196	0.425461	0.214394
0.0322514	-0.0471259	-0.226832	-0.184063	-0.132692	-0.190154	-0.274645	-0.292503	-0.380926	-0.215126	-0.310351	-0.276398	-0.0315777	-0.319411	0.18625	-0.412858	-0.276909	-0.233905	-0.166537	-0.272245	-0.094493	-0.292236	0.439383	-0.027143	0.0374662	-0.00966401	0.16196	0.271188	0.314774	-0.254561	-0.242088	-0.32955	0.0854181	-0.209451	-0.0683071	0.145285	-0.21044	-0.152324	0.0135202	-0.234493	-0.221109	-0.168037	-0.177409	0.306362	-0.256299	-0.140718	-0.235065	-0.293985	-0.0708099	-0.0939772
-0.166766	0.0819165	-0.0463757	0.14448	-0.527029	0.266968	-0.0680633	0.0181098	-0.289196	0.0136321	0.0473382	-0.165694	0.198657	-0.131215	0.0190691	-0.186059	-0.0558069	-0.212287	-0.278126	-0.24377	-0.242736	-0.195951	0.0683147	0.195553	0.255308	0.218521	0.0604603	0.111874	0.467876	-0.343869	-0.339722	-0.0722836	0.119108	-0.568321	-0.254806	-0.247661	-0.46517	-0.325284	-0.413432	-0.268626	-0.0942911	-0.175059	-0.239697	-0.0897994	-0.333925	-0.240962	-0.25175	-0.403098	-0.247848	-0.279095
-0.0481995	0.488286	-0.0713849	-0.415966	0.459978	0.0876199	-0.218066	-0.204957	-0.2724	-0.262462	-0.203703	0.537789	-0.00384182	-0.419803	-0.521295	-0.196126	-0.42658	0.0939495	-0.349301	-0.631651	0.125836	-0.361872	-0.0322979	-0.280137	-0.320925	-0.219141	-0.240334	-0.260842	-0.101212	0.375758	0.125273	-0.41828	0.419342	-0.155586	0.191298	0.237557	0.123559	0.440897	0.59992	0.588001	0.297344	0.615587	0.642393	0.668417	0.414918	0.658092	0.524059	0.204079	0.293097	0.465489
-0.0501587	0.335659	0.270667	0.295959	-0.271752	0.568024	0.220726	0.31076	0.075764	0.252289	0.355095	0.228038	0.443373	0.00425923	-0.209747	0.142788	-0.0867726	0.0024862	-0.262077	-0.121626	-0.133878	-0.101988	-0.328197	0.0458785	0.0508359	0.0566097	-0.287532	-0.294675	0.162229	-0.211339	-0.313392	0.1935	0.358296	-0.526704	-0.0911523	-0.339126	-0.337398	-0.112149	-0.328524	-0.0266533	0.262689	0.113858	0.0166971	-0.0552886	-0.158899	-0.031007	0.00679253	-0.346144	-0.151237	-0.283175
6b
PDG	0.0180072	0.00406017	0.00935514	0.0139816	0.0143623	0.00930366	0.0287459	0.00609249	0.033446	0.00660982	0.0372694	0.00659064	0.0361709	0.00453233	0.0250289	0.011738	0.00741021	0.054438	0.0552318	0.031802	0.0131853	0.0371954	0.0268959	0.080651	0.0445333	0.0171336	0.0158637	0.00245894	0.0601796	0.0407271	0.0415008	0.0207391	0.0144804	0.018249	0.046104	0.0176142	0.012253	0.0256735	0.0335877	0.0220562	0.0510713	0.134997	0.000925869	0.0638348	0.0100765	0.00349697	0.002931	0.0738	0.0866785
MOV	0.0745121	0.0183214	0.0386238	0.0333822	0.00175686	0.0462153	0.0268068	0.00811978	0.0373685	0.0181714	0.0232687	0.0729279	0.0743622	0.0110896	0.0134769	0.00609327	0.0355747	0.0118784	0.0697715	0.000257913	0.157689	0.0282656	0.00215738	0.089501	0.0586605	0.0178982	0.0945576	0.0431594	0.0230865	0.0627881	0.020871	0.049925	0.0759597	0.0288864	0.112636	0.0168663	0.0142497	0.0372092	0.0691044	0.0683439	0.156911	0.0275883	0.0253392	0.0141056	0.0192217	0.0425572	0.141545	0.050716	0.0252493
6c
PDG	0.0171831	0.0184334	0.0355862	0.0253406	0.0328532	0.0362108	0.0245413	0.0231302	0.0337226	0.0279884	0.0521936	0.0616057	0.0428235
MOV	0.0422358	0.0216616	0.0497627	0.0377989	0.0549798	0.0582846	0.0337593	0.0428532	0.0487663	0.0382113	0.103859	0.0521232	0.0447891
6d
PDG	curve	0.222046	0.226791	0.269112	0.276077	0.290363	0.29231
	errorbars	0.0130116	0.0143466	0.0177311	0.0152537	0.0207366	0.0278068
MOV	curve	0.281819	0.362793	0.400647	0.453667	0.485384	0.482883
	errorbars	0.0225269	0.0267222	0.0225311	0.0351365	0.0357905	0.0579475
[truncated: 148 more columns]

## Sheet: Supplementary Figure 1
S1e	5	4	3	2	4	3	2	4	2	3	3	4	3	1	5	4	4	4	5	4	5	1	4	2	2	4	3	5	2	4	4	4	4	3	4	5	3	1	3	4	4	2	5	3	3	4	2	2	5
S1f
PDG	qual2	curve	0.068339	0.0699936	0.0834075	0.0921712	0.10196	0.115085
		errorbars	0.00752954	0.00616358	0.00873905	0.00727124	0.0114545	0.0158525
	qual3	curve	0.0626573	0.0684789	0.0817074	0.089525	0.0975291	0.112038
		errorbars	0.00601707	0.0069908	0.00763197	0.00676819	0.0106377	0.015104
	qual4	curve	0.0641563	0.0712026	0.0840075	0.0924276	0.101496	0.119172
		errorbars	0.00541749	0.00757245	0.00813125	0.00666903	0.0114521	0.0144751
	qual5	curve	0.0655424	0.0829727	0.0899105	0.104201	0.102245	0.12471
		errorbars	0.00744667	0.00911354	0.0171703	0.0131471	0.019467	0.0262164
	control		-0.000461047
MOV	qual2	curve	0.103443	0.137391	0.178765	0.243958	0.292781	0.296821
		errorbars	0.015007	0.0150889	0.0191567	0.041501	0.0467208	0.0604249
	qual3	curve	0.10082	0.133877	0.177784	0.244076	0.290635	0.295029
		errorbars	0.0157067	0.016433	0.019518	0.0432289	0.048505	0.0628522
	qual4	curve	0.0983914	0.130796	0.174004	0.235329	0.286997	0.287931
		errorbars	0.0163586	0.0170505	0.019425	0.0430756	0.0474592	0.0615993
	qual5	curve	0.0830004	0.114358	0.147716	0.223295	0.271036	0.274476
		errorbars	0.0139947	0.0147751	0.0200297	0.0518219	0.0578862	0.0685411
	control		-0.000533509
[truncated: 5,000 more columns]

## Sheet: Supplementary Figure 2
S2b
n1	theta	0	0.0436332	0.0872665	0.1309	0.174533	0.218166	0.261799	0.305433	0.349066	0.392699	0.436332	0.479966	0.523599	0.567232	0.610865	0.654498	0.698132	0.741765	0.785398	0.829031	0.872665	0.916298	0.959931	1.00356	1.0472	1.09083	1.13446	1.1781	1.22173	1.26536	1.309	1.35263	1.39626	1.4399	1.48353	1.52716	1.5708	1.61443	1.65806	1.7017	1.74533	1.78896	1.8326	1.87623	1.91986	1.9635	2.00713	2.05076
	pho	0	0	0	0	0	0	0	0	0	0	0	0	0	0	0	0	1.62781	3.54042	5.45304	7.36566	9.27828	11.1909	13.1035	15.0161	16.9288	22.9099	28.891	34.8722	40.8533	46.8345	52.8156	58.7967	64.7779	70.759	76.7402	82.7213	88.7024	80.7609	72.8194	64.8779	56.9363	48.9948	41.0533	33.1118	25.1703	17.2287	9.2872	1.34568
		0	0	0	0	0	0	0	0	0	0	0	0	0	0	0	0	0	0.514254	1.14773	1.78121	2.41469	3.04817	3.68165	4.31513	4.94861	12.2366	19.5245	26.8125	34.1005	41.3885	48.6764	55.9644	63.2524	70.5403	77.8283	85.1163	92.4043	83.5775	74.7508	65.924	57.0973	48.2706	39.4438	30.6171	21.7904	12.9636	4.1369	0
		0	0	0	0	0	0	0	0	0	0	0	0	0	0	0	0.254144	2.01938	3.78462	5.54985	7.31509	9.08032	10.8456	12.6108	14.376	16.1413	25.0944	34.0476	43.0007	51.9539	60.907	69.8602	78.8133	87.7665	96.7196	105.673	114.626	123.579	112.03	100.481	88.9315	77.3824	65.8332	54.284	42.7348	31.1856	19.6364	8.08725	0
		0	0	0	0	0	0	0	0	0	0	0.203316	0.625681	1.04805	4.03591	7.02377	10.0116	12.9995	15.9874	18.9752	21.9631	24.9509	27.9388	30.9267	33.9145	36.9024	40.2645	43.6265	46.9886	50.3507	53.7128	57.0749	60.437	63.799	67.1611	70.5232	73.8853	77.2474	69.4679	61.6884	53.9089	46.1294	38.3499	30.5704	22.7909	15.0114	7.23185	0	0
		1.1834	0.629307	0.0752135	0	0	0	0	0	0	0	0	0	0	0	0	0	0	0.90036	2.17358	3.44679	4.72001	5.99322	7.26644	8.53966	9.81287	20.5151	31.2173	41.9195	52.6217	63.324	74.0262	84.7284	95.4306	106.133	116.835	127.537	138.239	124.536	110.833	97.1299	83.4268	69.7236	56.0204	42.3172	28.6141	14.9109	1.20772	0
		0	0	0	0	0	0	0	0	0	0	0	0	0	0	0	0	1.16688	3.08416	5.00144	6.91872	8.836	10.7533	12.6706	14.5878	16.5051	22.0419	27.5787	33.1155	38.6523	44.1891	49.7258	55.2626	60.7994	66.3362	71.873	77.4098	82.9465	75.2867	67.6269	59.9671	52.3073	44.6475	36.9877	29.3279	21.6681	14.0083	6.34851	0
		0	0	0	0	0	0	0	0	0	0	0	0	0	0	0.188803	3.47917	6.76953	10.0599	13.3503	16.6406	19.931	23.2214	26.5117	29.8021	33.0925	40.2322	47.3719	54.5116	61.6513	68.791	75.9307	83.0704	90.2101	97.3498	104.489	111.629	118.769	109.14	99.5113	89.8825	80.2537	70.6248	60.996	51.3672	41.7384	32.1096	22.4808	12.852
n2	theta	0	0.0436332	0.0872665	0.1309	0.174533	0.218166	0.261799	0.305433	0.349066	0.392699	0.436332	0.479966	0.523599	0.567232	0.610865	0.654498	0.698132	0.741765	0.785398	0.829031	0.872665	0.916298	0.959931	1.00356	1.0472	1.09083	1.13446	1.1781	1.22173	1.26536	1.309	1.35263	1.39626	1.4399	1.48353	1.52716	1.5708	1.61443	1.65806	1.7017	1.74533	1.78896	1.8326	1.87623	1.91986	1.9635	2.00713	2.05076
	pho	0	0	0	0	0	0	0	0	0	0	0	0	0	0	0	0	0	0	0	0	0	0	0	0	0	0	0	0	0	0	0	0	0	0.207276	0.433047	0.658817	0.884588	0.706992	0.529396	0.3518	0.174204	0	0	0	0	0	0	0
		0	0	0	0	0	0	0	0	0	0	0	0	0	0	0	0	0	0	0	0	0	0	0	0	0	0	0	0	0	0	0	0.166201	0.524807	0.883412	1.24202	1.60062	1.95923	1.61189	1.26455	0.917206	0.569865	0.222524	0	0	0	0	0	0
		0	0	0	0	0	0	0	0	0	0	0	0	0	0	0	0	0	0	0	0	0	0	0	0	0	0	0	0	0	0	0	0	0	0	0	0	0	0	0	0	0	0	0	0	0	0	0	0
		0	0	0	0	0	0	0	0	0	0	0	0	0	0	0	0	0	0	0	0	0	0	0	0	0	0	0	0	0	0	0	0	0	0	0	0	0	0	0	0	0	0	0	0	0	0	0	0
		0	0	0	0	0	0	0	0.110392	0.446642	0.782892	1.11914	1.45539	1.79164	1.39619	1.00075	0.605299	0.209851	0	0	0	0	0	0	0	0	0	0	0	0	0	0	0	0	0	0	0.227477	0.516677	0.460228	0.403779	0.347329	0.29088	0.23443	0.177981	0.121531	0.0650821	0.00863265	0	0
		0	0	0	0	0	0	0	0	0	0	0	0	0	0	0	0	0	0	0	0	0	0	0	0	0	0	0	0	0	0	0	0	0	0	0	0	0	0	0	0	0	0	0	0	0	0	0	0
		0	0	0	0	0	0	0	0	0	0	0	0	0	0	0	0	0	0	0	0	0	0	0	0	0	0	0	0	0	0	0	0	0	0	0	0	0.157658	0	0	0	0	0	0	0	0	0	0	0
n3	theta	0	0.0436332	0.0872665	0.1309	0.174533	0.218166	0.261799	0.305433	0.349066	0.392699	0.436332	0.479966	0.523599	0.567232	0.610865	0.654498	0.698132	0.741765	0.785398	0.829031	0.872665	0.916298	0.959931	1.00356	1.0472	1.09083	1.13446	1.1781	1.22173	1.26536	1.309	1.35263	1.39626	1.4399	1.48353	1.52716	1.5708	1.61443	1.65806	1.7017	1.74533	1.78896	1.8326	1.87623	1.91986	1.9635	2.00713	2.05076
	pho	0.0583673	0	0	0	0	0	0	0	0	0	0	0	0	0	0	0	0	0	0	0	0	0	0	0	0	0	0	0	0	0	0	0	0	0	0	0	0	0	0	0	0	0	0	0	0	0	0	0
		0.537876	0.19816	0	0	0	0	0	0	0	0	0	0	0	0	0	0	0	0	0	0	0	0	0	0	0	0	0	0	0	0	0	0	0	0	0	0	0	0	0	0	0	0	0	0	0	0	0	0
		0	0	0	0	0	0	0	0	0	0	0	0	0	0	0	0	0	0	0	0	0	0	0	0	0	0	0	0	0	0	0	0	0	0.191593	0.405605	0.619617	0.833629	0.523793	0.213957	0	0	0	0	0	0	0	0	0
		0	0	0	0	0	0	0	0	0	0	0	0	0	0	0	0	0	0	0	0	0	0	0	0	0	0	0	0	0	0	0	0	0	0	0	0	0.145969	0.190926	0.235882	0.280839	0.325795	0.370751	0.415708	0.460664	0.505621	0.550577	0.595533	0.64049
		0	0	0	0	0	0	0	0	0	0	0	0	0	0	0	0	0	0	0	0.0534453	0.242834	0.432222	0.621611	0.811	1.00039	0.901655	0.802923	0.70419	0.605457	0.506724	0.407992	0.309259	0.210526	0.111793	0.0130607	0	0	0	0.0198209	0.121934	0.224047	0.32616	0.428272	0.530385	0.632498	0.734611	0.836724	0.938837
		0	0	0	0	0	0	0	0	0	0	0	0	0	0	0	0	0	0	0	0	0	0	0	0	0	0	0	0	0	0	0	0	0	0	0	0	0	0	0	0	0	0	0	0.0668284	0.147705	0.228582	0.309458	0.390335
		0.0418387	0.0447934	0.0477481	0.0507028	0.0536575	0.0566123	0.059567	0.0625217	0.0654764	0.0684311	0.0713859	0.0743406	0.0772953	0.0381226	0	0	0	0	0	0	0	0	0	0	0	0	0	0	0	0	0	0	0	0	0	0	0	0	0	0	0	0	0	0	0	0	0	0
n4	theta	0	0.0436332	0.0872665	0.1309	0.174533	0.218166	0.261799	0.305433	0.349066	0.392699	0.436332	0.479966	0.523599	0.567232	0.610865	0.654498	0.698132	0.741765	0.785398	0.829031	0.872665	0.916298	0.959931	1.00356	1.0472	1.09083	1.13446	1.1781	1.22173	1.26536	1.309	1.35263	1.39626	1.4399	1.48353	1.52716	1.5708	1.61443	1.65806	1.7017	1.74533	1.78896	1.8326	1.87623	1.91986	1.9635	2.00713	2.05076
	pho	0	0	0	0	0	0	0	0	0	0	0	0	0	0	0	0	0	0	0	0	0	0	0.0209505	0.512483	1.00402	0.652105	0.300194	0	0	0	0	0	0	0	0	0	0	0	0	0	0	0	0	0	0	0	0	0
		0	0	0	0	0	0	0	0	0	0	0	0	0	0	0	0	0	0	0	0	0	0	0	0	0	0	0	0	0.0233681	0.078874	0.13438	0.189886	0.245392	0.300897	0.356403	0.411909	0.467415	0.244539	0.0216626	0	0	0	0	0	0	0	0	0
		0	0	0	0	0	0	0	0	0	0	0	0	0	0.516569	1.82152	3.12646	4.43141	5.73635	7.0413	8.34625	9.65119	10.9561	12.2611	13.566	14.871	13.6535	12.436	11.2186	10.0011	8.78364	7.56618	6.34871	5.13124	3.91378	2.69631	1.47884	0.261374	0.134823	0.00827129	0	0	0	0	0	0	0	0	0
		0	0	0	0	0	0	0	0	0	0	0	0	0	0	0	0	0	0	0	0	0	0.157025	0.630115	1.10321	1.5763	1.19005	0.803807	0.417562	0.0313169	0	0	0	0	0	0	0	0	0	0	0	0	0	0	0	0	0	0	0
		0	0	0	0	0	0	0	0	0	0	0	0	0	0	0	0.471841	1.14524	1.81863	2.49203	3.16542	3.83882	4.51221	5.18561	5.859	6.5324	5.89045	5.24851	4.60656	3.96462	3.32267	2.68073	2.03879	1.39684	0.754896	0.112952	0	0	0	0	0	0	0	0	0	0	0	0	0
		0	0	0	0	0	0	0	0	0	0	0	0	0	1.58255	5.13103	8.6795	12.228	15.7765	19.3249	22.8734	26.4219	29.9704	33.5189	37.0673	40.6158	37.1708	33.7258	30.2809	26.8359	23.3909	19.9459	16.5009	13.0559	9.61094	6.16596	2.72097	0	0	0	0	0	0	0	0	0	0	0	0
		0.24363	0.0498024	0	0	0	0	0	0	0	0	0	0	0	0	1.15968	2.78067	4.40167	6.02266	7.64365	9.26464	10.8856	12.5066	14.1276	15.7486	17.3696	15.6294	13.8892	12.1489	10.4087	8.66848	6.92825	5.18802	3.4478	1.70757	0	0	0	0	0	0	0	0	0	0	0	0	0	0
n5	theta	0	0.0436332	0.0872665	0.1309	0.174533	0.218166	0.261799	0.305433	0.349066	0.392699	0.436332	0.479966	0.523599	0.567232	0.610865	0.654498	0.698132	0.741765	0.785398	0.829031	0.872665	0.916298	0.959931	1.00356	1.0472	1.09083	1.13446	1.1781	1.22173	1.26536	1.309	1.35263	1.39626	1.4399	1.48353	1.52716	1.5708	1.61443	1.65806	1.7017	1.74533	1.78896	1.8326	1.87623	1.91986	1.9635	2.00713	2.05076
	pho	84.584	83.7654	82.9468	82.1282	81.3096	80.491	79.6724	78.8538	78.0353	77.2167	76.3981	75.5795	74.7609	67.444	60.1272	52.8103	45.4934	38.1765	30.8597	23.5428	16.2259	8.90906	1.59219	0	0	0	0	0	0	0	0	0	0	0	0	0	0	0	0	0	0	0	0	0	0	0	0	0
		81.7323	80.729	79.7257	78.7224	77.7191	76.7157	75.7124	74.7091	73.7058	72.7024	71.6991	70.6958	69.6925	62.6912	55.6899	48.6886	41.6873	34.6861	27.6848	20.6835	13.6822	6.6809	0	0	0	0	0	0	0	0	0	0	0	0	0	0	1.09056	1.07079	1.05102	1.03124	1.01147	0.991702	0.971931	0.95216	0.932389	0.912618	0.892847	0.873076
		85.2386	82.2762	79.3138	76.3513	73.3889	70.4265	67.464	64.5016	61.5392	58.5767	55.6143	52.6518	49.6894	44.173	38.6566	33.1402	27.6238	22.1074	16.591	11.0746	5.55819	0.0417914	0	0	0	0	0	0	0	0	0	0	0	0	0	0	0.380325	0.381405	0.382485	0.383565	0.384645	0.385724	0.386804	0.387884	0.388964	0.390044	0.391124	0.392204
		73.8179	71.7703	69.7227	67.6751	65.6275	63.58	61.5324	59.4848	57.4372	55.3896	53.3421	51.2945	49.2469	44.4459	39.6449	34.8439	30.0429	25.242	20.441	15.64	10.839	6.03799	1.237	0	0	0	0	0	0	0	0	0	0	0	0	0	0	0	0	0	0	0	0	0	0	0	0	0
		56.4535	56.6792	56.9049	57.1306	57.3562	57.5819	57.8076	58.0333	58.2589	58.4846	58.7103	58.936	59.1617	53.544	47.9263	42.3086	36.6909	31.0732	25.4555	19.8378	14.2201	8.60241	2.98472	0	0	0	0	0	0	0	0	0	0	0	0	0.377443	1.16182	1.1073	1.05278	0.998267	0.943751	0.889234	0.834718	0.780201	0.725685	0.671168	0.616652	0.562135
		40.4409	39.5487	38.6564	37.7641	36.8718	35.9795	35.0872	34.195	33.3027	32.4104	31.5181	30.6258	29.7335	26.6822	23.6309	20.5796	17.5283	14.4771	11.4258	8.37446	5.32316	2.27187	0	0	0	0	0	0	0	0	0	0	0	0.825037	1.68138	2.53772	3.39406	3.25629	3.11853	2.98077	2.84301	2.70524	2.56748	2.42972	2.29196	2.15419	2.01643	1.87867
		72.0107	70.2891	68.5674	66.8458	65.1242	63.4025	61.6809	59.9592	58.2376	56.5159	54.7943	53.0727	51.351	46.148	40.9449	35.7419	30.5389	25.3358	20.1328	14.9298	9.72672	4.52369	0	0	0	0	0	0	0	0	0	0	0	0	0.225876	1.35701	2.48813	2.17821	1.86829	1.55837	1.24845	0.938531	0.62861	0.318689	0.00876841	0	0	0
n6	theta	0	0.0436332	0.0872665	0.1309	0.174533	0.218166	0.261799	0.305433	0.349066	0.392699	0.436332	0.479966	0.523599	0.567232	0.610865	0.654498	0.698132	0.741765	0.785398	0.829031	0.872665	0.916298	0.959931	1.00356	1.0472	1.09083	1.13446	1.1781	1.22173	1.26536	1.309	1.35263	1.39626	1.4399	1.48353	1.52716	1.5708	1.61443	1.65806	1.7017	1.74533	1.78896	1.8326	1.87623	1.91986	1.9635	2.00713	2.05076
	pho	0	0	0	0	0	0	0	0	0	0	0	0	0	0	0	0	0	0	0	0	0	0	0	0	0	0	0	0	0	0	0	0	0	0	0	0	0	0	0	0	0	0	0	0	0	0	0	0
		0	0	0	0	0	0	0	0	0	0	0	0	0	0	0	0	0	0	0	0	0	0	0	0	0	0	0	0	0.203393	0.737571	1.27175	1.80593	2.3401	2.87428	3.40846	3.94264	4.47682	4.04717	3.61752	3.18788	2.75823	2.32858	1.89893	1.46929	1.03964	0.609993	0.180346	0
		0	0	0	0	0	0	0	0	0	0	0	0	0	0	0	0	0	0	0	0	0	0	0	0	0	0	0	0	0	0	0	0	0	0	0	0	0	0.0185558	0.414538	0.810519	1.2065	1.60248	1.99846	2.39445	2.79043	3.18641	3.58239	3.97837
		0	0	0	0	0	0	0	0	0	0	0	0	0	0	0	0	0	0	0	0	0	0	0	0	0	0	0	0	0	0	0	0	0	0.019053	0.146052	0.273051	0.40005	0.311381	0.222713	0.134045	0.0453761	0	0	0	0	0	0	0
		0	0	0	0	0	0	0	0	0	0	0	0	0	0	0	0	0	0	0	0	0	0	0	0	0	0	0	0	0	0	0	0	0	0	0	0	0	0	0	0	0	0.314731	0.795378	1.27602	1.75667	2.23732	2.71797	3.19861
		0	0	0	0	0	0	0	0	0	0	0	0	0	0	0	0	0	0	0	0	0	0	0	0	0	0	0	0	0	0	0	0	0	0	0	0	0	0	0	0	0	0	0	0	0	0	0	0
		0	0	0	0	0	0	0	0	0	0	0	0	0	0	0	0	0	0	0	0	0	0	0	0	0	0	0	0	0	0	0	0	0	0	0	0	0.0362237	0	0	0	0	0	0	0	0	0	0	0
S2c
Weeks apart	1 week	0.0774966	0.0671096	0.0624679	0.0444986	0.05881	0.0557114	0.0463944	0.031164	0.0422801	0.043645	0.0520691	0.0474876	0.0220168	0.0575229	0.0419965	0.0312778	0.0759618	0.0821584	0.0981454	0.0850163	0.0995387	0.0905738	0.0892485	0.0733692	0.0522678	0.045103	0.086948	0.0816072	0.0644102	0.0807021	0.0594095	0.0733957	0.0552547	0.0431247	0.0420058	0.0390118	0.0370917	0.0682107	0.0723329	0.0731162	0.0574346	0.043526	0.0632552	0.058463	0.0410592	0.0630437	0.0551728	0.0550845
	2 weeks	0.0575854	0.0802703	0.0587936	0.0613669	0.0630815	0.0349564	0.0440677	0.0340588	0.0520039	0.0414083	0.0610122	0.0497026	0.0388897	0.114136	0.0678257	0.115422	0.0548106	0.0812608	0.08436	0.0499104	0.0572816	0.0765967	0.0725757	0.0686672	0.0840263	0.0350307	0.0490817	0.0301571	0.0420803	0.0521706	0.0587586	0.0761876	0.0694352	0.0730879	0.0640238	0.05265	0.0679374	0.0514839	0.0638526	0.0609162	0.0697119	0.150802	0.0877069	0.0945552	0.113129	0.114899	0.102247	0.0974333
	3 weeks	0.0397553	0.0625986	0.0481946	0.0785454	0.0419891	0.0385976	0.04988	0.0426603	0.0634115	0.0262461	0.0615952	0.109262	0.0894247	0.0598127	0.111298	0.0520146	0.0644505	0.0644306	0.0776031	0.0797794	0.0939712	0.0409387	0.0493367	0.0445222	0.063548	0.0668149	0.0780737	0.0762231	0.0546694	0.0672486	0.0600938	0.0623706	0.0734231	0.102346	0.124064	0.0874215	0.119781	0.117659	0.118906	0.0869864	0.100996	0.0972196	0.117404
	4 weeks	0.0308391	0.0754207	0.0583156	0.0391359	0.0494472	0.0380367	0.0412989	0.110743	0.0594281	0.0735331	0.0936855	0.0547557	0.0922828	0.0698167	0.0882387	0.0328649	0.0593467	0.04028	0.0737556	0.0910093	0.0638196	0.0502588	0.0680959	0.0732512	0.126066	0.0864834	0.131631	0.141644	0.0987075	0.102226	0.116826
	5 weeks	0.0551277	0.0695127	0.0502229	0.0393122	0.0835541	0.097367	0.0724629	0.100465	0.0428786	0.0642224	0.0773698	0.0963453	0.0614235	0.0776888	0.0944108	0.144195	0.0964728	0.120681
	6 weeks	0.0764108	0.0435915	0.0896046	0.0587929	0.0748671	0.0713992	0.120095	0.120306
	means	0.0682367	0.071107	0.0736178	0.0752014	0.0802062	0.0818833
	errorbars	0.0028744	0.00353832	0.00399934	0.00540441	0.0064083	0.00962192
S2d
Week 1	83.5333	151.895	70.7038	65.7547	118.465	106.075	88.1555	13.6018	45.8984	8.80911	41.8391	172.618	41.9311	88.4633	118.799	0.192783	143.048	91.1941	112.062	19.7278	171.017	61.4679	60.5211	39.2324	118.06	83.8961	87.537	102.23	169.247	62.3056	154.745	176.747	179.658	50.3615	97.4478	150.106	31.7152	148.76	90.9748	112.398	150.435	89.2224	156.586	1.92422	85.5288	15.5525	42.5108	60.1911	27.0724
Final week	74.1446	152.254	69.9074	60.09	117.978	106.215	90.9642	9.01642	36.4122	2.88057	34.1507	158.219	57.0356	85.9913	123.638	14.3913	150.116	89.1636	107.426	13.1655	164.079	55.4208	62.5162	29.7299	116.949	44.7447	85.3209	95.0181	166.437	68.7953	151.847	172.555	1.87969	34.3457	95.0713	145.843	30.5342	145.965	89.2867	107.292	148.343	88.3049	5.43745	179.987	105.465	15.8693	41.8364	61.4428	27.9322
Week 1 OSI	0.976921	0.985131	0.951942	0.93498	0.985975	0.944391	0.921856	0.974796	0.914619	0.945416	0.902652	0.961707	0.927973	0.910515	0.960535	0.970477	0.796911	0.889963	0.902033	0.973557	0.943481	0.937773	0.92561	0.895134	0.906694	0.880597	0.937001	0.930759	0.789323	0.895881	0.886172	0.950461	0.93986	0.830029	0.948767	0.969977	0.961642	0.963281	0.962794	0.956461	0.892085	0.93444	0.902419	0.986745	0.949102	0.963954	0.804132	0.991493	0.963744
[truncated: 563 more columns]

## Sheet: Supplementary Figure 3
n1	0.00230145	0.00796078	0.0114855	0.0269796	0.0233005	0.0251011
n2	0.0128133	0.00863665	0.0372035	0.0820396	0.168275	0.0595153
n3	0.0143044	0.0449694	0.0199846	0.182881	0.26097
n4	0.0114119	0.010703	0.100383	0.118452	0.311107	0.413863
n5	0.163562	0.0595764	0.110975	0.375779	0.61337	0.655687
n6	0.0856815	0.102331	0.0737911	0.825693	0.777254	0.85376

## Sheet: Supplementary Figure 4
S4b
n1	curve	0.176383	0.171731	0.146262	0.269886	0.375778	0.652795
	control	-0.00519062
n2	curve	0.141304	0.126739	0.122589	0.13021	0.436168	0.963841
	control	0.0141945
n3	curve	0.062514	0.0993817	0.104922	0.26748	0.753782	0.276361
	control	-0.0358757
n4	curve	0.0912659	0.145793	0.187446	0.174863	0.219607	0.835122
	control	0.0124444

[truncated: 10 more sheets: Supplementary Figure 5, Supplementary Figure 6, Supplementary Figure 7, Supplementary Figure 8, Supplementary Figure 9, Supplementary Figure 10, Supplementary Figure 11, Supplementary Figure 12, Supplementary Figure 13, Supplementary Figure 14]
